# Supplementary material for: Synthesis of dinucleoside acylphosphonites by phosphonodiamidite chemistry and investigation of phosphorus epimerization
Source: Beilstein J Org Chem. 2015 Jan 30;11:184–91. doi: 10.3762/bjoc.11.19 (PMC4362088; doi:10.3762/bjoc.11.19)
Supplement: File 2 — CIF file of compound 9. [file Beilstein_J_Org_Chem-11-184-s002.cif]

data_publication_text
_publ_requested_journal          'Beilstein J.Org.Chem.'
_publ_contact_author_name        'William H. Hersh'
_publ_contact_author_address     
;Department of Chemistry and Biochemistry
Queens College
Queens, NY 11367-1597
;
_publ_contact_author_email       william.hersh@qc.cuny.edu
_publ_contact_author_phone       718-997-4144
_publ_contact_author_fax         718-997-5531
loop_
_publ_author_name
_publ_author_address
'William H. Hersh'
;Department of Chemistry and Biochemistry
Queens College
Queens, NY 11367-1597
;

 
data_WH744_1_p48_0ma
_publ_contact_author_name        'William H. Hersh'
_publ_contact_author_address     
;Department of Chemistry and Biochemistry
Queens College
Queens, NY 11367-1597
;
_publ_contact_author_email       william.hersh@qc.cuny.edu
_publ_contact_author_phone       718-997-4144
_publ_contact_author_fax         718-997-5531
loop_
_publ_author_name
_publ_author_address
'William H. Hersh'
;Department of Chemistry and Biochemistry
Queens College
Queens, NY 11367-1597
;

_audit_creation_method           SHELXL-2014

_chemical_name_systematic        
;
 (bis(diisopropylamino)phosphanyl)(phenyl)methanone
;
_chemical_name_common            Benzoylphosphonodiamidite
_chemical_melting_point          ?
_chemical_formula_moiety         'C19 H33 N2 O P'
_chemical_formula_sum            'C19 H33 N2 O P'
_chemical_formula_weight         336.44

loop_
_atom_type_symbol
_atom_type_description
_atom_type_scat_dispersion_real
_atom_type_scat_dispersion_imag
_atom_type_scat_source
C C 0.0033 0.0016 'International Tables Vol C Tables 4.2.6.8 and 6.1.1.4'
H H 0.0000 0.0000 'International Tables Vol C Tables 4.2.6.8 and 6.1.1.4'
N N 0.0061 0.0033 'International Tables Vol C Tables 4.2.6.8 and 6.1.1.4'
O O 0.0106 0.0060 'International Tables Vol C Tables 4.2.6.8 and 6.1.1.4'
P P 0.1023 0.0942 'International Tables Vol C Tables 4.2.6.8 and 6.1.1.4'

_space_group_crystal_system      monoclinic
_space_group_IT_number           14
_space_group_name_H-M_alt        'P 21/c'
_space_group_name_Hall           '-P 2ybc'

_shelx_space_group_comment       
;
The symmetry employed for this shelxl refinement is uniquely defined
by the following loop, which should always be used as a source of
symmetry information in preference to the above space-group names.
They are only intended as comments.
;

loop_
_space_group_symop_operation_xyz
'x, y, z'
'-x, y+1/2, -z+1/2'
'-x, -y, -z'
'x, -y-1/2, z-1/2'

_cell_length_a                   15.8768(8)
_cell_length_b                   9.2589(5)
_cell_length_c                   14.0614(7)
_cell_angle_alpha                90
_cell_angle_beta                 108.8770(10)
_cell_angle_gamma                90
_cell_volume                     1955.87(17)
_cell_formula_units_Z            4
_cell_measurement_temperature    100(2)
_cell_measurement_reflns_used    9998
_cell_measurement_theta_min      2.58
_cell_measurement_theta_max      27.09

_exptl_crystal_description       fragment
_exptl_crystal_colour            yellow
_exptl_crystal_density_meas      ?
_exptl_crystal_density_method    'not measured'
_exptl_crystal_density_diffrn    1.143
_exptl_crystal_F_000             736
_exptl_transmission_factor_min   ?
_exptl_transmission_factor_max   ?
_exptl_crystal_size_max          0.406
_exptl_crystal_size_mid          0.374
_exptl_crystal_size_min          0.312
_exptl_absorpt_coefficient_mu    0.147
_exptl_absorpt_correction_type   multi-scan
_exptl_absorpt_correction_T_min  0.943
_exptl_absorpt_correction_T_max  0.955
_exptl_absorpt_process_details   'SADABS V 2008/1 (Bruker AXS)'

_exptl_special_details           
;
 A crystal was cleaved from a yellow spar and 
 mounted on a 200 micron MiTeGen MicroMount in Paratone-N oil, and 
 then cooled with an Oxford Cryosystems series 700 low-temperature 
 device. 
;

_diffrn_ambient_temperature      100(2)
_diffrn_radiation_wavelength     0.71073
_diffrn_radiation_type           MoK\a
_diffrn_source                   'fine-focus sealed tube'
_diffrn_radiation_monochromator  graphite
_diffrn_measurement_device_type  'Bruker Breeze CCD'
_diffrn_measurement_method       '\f and \w scans'
_diffrn_detector_area_resol_mean 8.33
_diffrn_reflns_number            21786
_diffrn_reflns_av_unetI/netI     0.0147
_diffrn_reflns_av_R_equivalents  0.0200
_diffrn_reflns_limit_h_min       -20
_diffrn_reflns_limit_h_max       20
_diffrn_reflns_limit_k_min       -11
_diffrn_reflns_limit_k_max       11
_diffrn_reflns_limit_l_min       -17
_diffrn_reflns_limit_l_max       18
_diffrn_reflns_theta_min         2.584
_diffrn_reflns_theta_max         27.101
_diffrn_reflns_theta_full        25.242
_diffrn_measured_fraction_theta_max 1.000
_diffrn_measured_fraction_theta_full 1.000
_diffrn_reflns_Laue_measured_fraction_max 1.000
_diffrn_reflns_Laue_measured_fraction_full 1.000
_diffrn_reflns_point_group_measured_fraction_max 1.000
_diffrn_reflns_point_group_measured_fraction_full 1.000
_reflns_number_total             4311
_reflns_number_gt                3921
_reflns_threshold_expression     'I > 2\s(I)'
_reflns_Friedel_coverage         0.000

_reflns_special_details          
;
 Reflections were merged by SHELXL according to the crystal
 class for the calculation of statistics and refinement.
 
 _reflns_Friedel_fraction is defined as the number of unique
 Friedel pairs measured divided by the number that would be
 possible theoretically, ignoring centric projections and
 systematic absences.
;

_computing_data_collection       'Bruker APEX2'
_computing_cell_refinement       'Bruker SAINT'
_computing_data_reduction        'Bruker SAINT'
_computing_structure_solution    'SHELXL-2014 (Sheldrick, 2014)'
_computing_structure_refinement  'SHELXL-2014 (Sheldrick, 2014)'
_computing_molecular_graphics    'Bruker SHELXTL'
_computing_publication_material  'Farrugia ORTEP-3/v2.02'

_refine_special_details          
;
 Refinement of F^2^ against ALL reflections.  The weighted R-factor wR and 
 goodness of fit S are based on F^2^, conventional R-factors R are based 
 on F, with F set to zero for negative F^2^. The threshold expression of 
 F^2^ > 2sigma(F^2^) is used only for calculating R-factors(gt) etc. and is 
 not relevant to the choice of reflections for refinement.  R-factors based 
 on F^2^ are statistically about twice as large as those based on F, and R- 
 factors based on ALL data will be even larger. Hydrogen atom positions  
 were calculated and isotropic thermal parameters were fixed.
;
_refine_ls_structure_factor_coef Fsqd
_refine_ls_matrix_type           full
_refine_ls_weighting_scheme      calc
_refine_ls_weighting_details     
'w=1/[\s^2^(Fo^2^)+(0.0400P)^2^+0.7900P] where P=(Fo^2^+2Fc^2^)/3'
_atom_sites_solution_primary     ?
_atom_sites_solution_secondary   ?
_atom_sites_solution_hydrogens   geom
_refine_ls_hydrogen_treatment    noref
_refine_ls_extinction_method     none
_refine_ls_extinction_coef       ?
_refine_ls_number_reflns         4311
_refine_ls_number_parameters     249
_refine_ls_number_restraints     0
_refine_ls_R_factor_all          0.0343
_refine_ls_R_factor_gt           0.0311
_refine_ls_wR_factor_ref         0.0821
_refine_ls_wR_factor_gt          0.0795
_refine_ls_goodness_of_fit_ref   1.048
_refine_ls_restrained_S_all      1.048
_refine_ls_shift/su_max          0.000
_refine_ls_shift/su_mean         0.000

loop_
_atom_site_label
_atom_site_type_symbol
_atom_site_fract_x
_atom_site_fract_y
_atom_site_fract_z
_atom_site_U_iso_or_equiv
_atom_site_adp_type
_atom_site_occupancy
_atom_site_site_symmetry_order
_atom_site_calc_flag
_atom_site_refinement_flags_posn
_atom_site_refinement_flags_adp
_atom_site_refinement_flags_occupancy
_atom_site_disorder_assembly
_atom_site_disorder_group
P1 P 0.26547(2) 0.79918(3) 0.30761(2) 0.01327(8) Uani 1 1 d . . . . .
O1 O 0.27903(5) 0.63332(9) 0.15460(6) 0.02083(17) Uani 1 1 d . . . . .
N1 N 0.25475(6) 0.97710(10) 0.28056(7) 0.01574(18) Uani 1 1 d . . . . .
N2 N 0.16726(6) 0.71262(10) 0.27212(7) 0.01478(18) Uani 1 1 d . . . . .
C1 C 0.31241(7) 0.73590(11) 0.20809(8) 0.0153(2) Uani 1 1 d . . . . .
C8 C 0.23269(7) 1.04246(12) 0.17917(8) 0.0168(2) Uani 1 1 d . . . . .
H8 H 0.2296 0.9620 0.1307 0.010(3) Uiso 1 1 calc R . . . .
C2 C 0.39513(7) 0.80396(11) 0.19981(8) 0.0165(2) Uani 1 1 d . . . . .
C3 C 0.40643(8) 0.80610(12) 0.10540(9) 0.0194(2) Uani 1 1 d . . . . .
H3 H 0.3633 0.7621 0.0496 0.022(3) Uiso 1 1 calc R . . . .
C11 C 0.14772(7) 0.60614(11) 0.34056(8) 0.0167(2) Uani 1 1 d . . . . .
H11 H 0.0907 0.5578 0.3015 0.013(3) Uiso 1 1 calc R . . . .
C7 C 0.45989(7) 0.86497(12) 0.28206(8) 0.0189(2) Uani 1 1 d . . . . .
H7 H 0.4529 0.8624 0.3466 0.024(3) Uiso 1 1 calc R . . . .
C17 C 0.01405(8) 0.80233(13) 0.18803(9) 0.0234(2) Uani 1 1 d . . . . .
H17A H -0.0136 0.7345 0.2225 0.029(4) Uiso 1 1 calc R . . . .
H17B H -0.0284 0.8265 0.1221 0.034(4) Uiso 1 1 calc R . . . .
H17C H 0.0312 0.8905 0.2283 0.028(4) Uiso 1 1 calc R . . . .
C12 C 0.14193(8) 1.11801(13) 0.14549(9) 0.0228(2) Uani 1 1 d . . . . .
H12A H 0.0956 1.0491 0.1473 0.029(4) Uiso 1 1 calc R . . . .
H12B H 0.1293 1.1544 0.0768 0.032(4) Uiso 1 1 calc R . . . .
H12C H 0.1428 1.1988 0.1908 0.027(4) Uiso 1 1 calc R . . . .
C16 C 0.07179(8) 0.59446(13) 0.11189(8) 0.0224(2) Uani 1 1 d . . . . .
H16A H 0.1255 0.5503 0.1047 0.029(4) Uiso 1 1 calc R . . . .
H16B H 0.0302 0.6179 0.0452 0.035(4) Uiso 1 1 calc R . . . .
H16C H 0.0435 0.5266 0.1457 0.030(4) Uiso 1 1 calc R . . . .
C4 C 0.48058(8) 0.87244(13) 0.09307(9) 0.0233(2) Uani 1 1 d . . . . .
H4 H 0.4878 0.8753 0.0286 0.028(4) Uiso 1 1 calc R . . . .
C9 C 0.26688(8) 1.08069(12) 0.36483(8) 0.0190(2) Uani 1 1 d . . . . .
H9 H 0.2533 1.1790 0.3342 0.019(3) Uiso 1 1 calc R . . . .
C19 C 0.13199(8) 0.67477(13) 0.43201(8) 0.0220(2) Uani 1 1 d . . . . .
H19A H 0.1879 0.7157 0.4761 0.025(4) Uiso 1 1 calc R . . . .
H19B H 0.1106 0.6011 0.4687 0.027(4) Uiso 1 1 calc R . . . .
H19C H 0.0874 0.7515 0.4099 0.027(4) Uiso 1 1 calc R . . . .
C5 C 0.54425(8) 0.93461(13) 0.17496(9) 0.0240(2) Uani 1 1 d . . . . .
H5 H 0.5946 0.9809 0.1662 0.026(4) Uiso 1 1 calc R . . . .
C10 C 0.09698(7) 0.73273(12) 0.17439(8) 0.0167(2) Uani 1 1 d . . . . .
H10 H 0.1207 0.8021 0.1348 0.011(3) Uiso 1 1 calc R . . . .
C6 C 0.53468(7) 0.92954(13) 0.26958(9) 0.0222(2) Uani 1 1 d . . . . .
H6 H 0.5792 0.9701 0.3257 0.025(4) Uiso 1 1 calc R . . . .
C13 C 0.30452(8) 1.14781(13) 0.17094(9) 0.0219(2) Uani 1 1 d . . . . .
H13A H 0.3046 1.2338 0.2116 0.030(4) Uiso 1 1 calc R . . . .
H13B H 0.2920 1.1761 0.1006 0.029(4) Uiso 1 1 calc R . . . .
H13C H 0.3629 1.1008 0.1954 0.025(4) Uiso 1 1 calc R . . . .
C18 C 0.21810(8) 0.48751(13) 0.37156(10) 0.0256(3) Uani 1 1 d . . . . .
H18A H 0.2268 0.4455 0.3114 0.033(4) Uiso 1 1 calc R . . . .
H18B H 0.1983 0.4121 0.4085 0.032(4) Uiso 1 1 calc R . . . .
H18C H 0.2744 0.5287 0.4147 0.033(4) Uiso 1 1 calc R . . . .
C14 C 0.20184(8) 1.05370(13) 0.42256(9) 0.0239(2) Uani 1 1 d . . . . .
H14A H 0.1411 1.0482 0.3752 0.032(4) Uiso 1 1 calc R . . . .
H14B H 0.2058 1.1330 0.4699 0.034(4) Uiso 1 1 calc R . . . .
H14C H 0.2169 0.9625 0.4596 0.031(4) Uiso 1 1 calc R . . . .
C15 C 0.36276(8) 1.08478(14) 0.43589(9) 0.0267(3) Uani 1 1 d . . . . .
H15A H 0.3785 0.9905 0.4684 0.033(4) Uiso 1 1 calc R . . . .
H15B H 0.3684 1.1591 0.4872 0.040(4) Uiso 1 1 calc R . . . .
H15C H 0.4029 1.1074 0.3976 0.033(4) Uiso 1 1 calc R . . . .

loop_
_atom_site_aniso_label
_atom_site_aniso_U_11
_atom_site_aniso_U_22
_atom_site_aniso_U_33
_atom_site_aniso_U_23
_atom_site_aniso_U_13
_atom_site_aniso_U_12
P1 0.01449(14) 0.01228(14) 0.01282(14) -0.00025(9) 0.00413(10) -0.00104(9)
O1 0.0191(4) 0.0206(4) 0.0238(4) -0.0073(3) 0.0083(3) -0.0024(3)
N1 0.0222(5) 0.0121(4) 0.0128(4) -0.0004(3) 0.0056(3) -0.0008(3)
N2 0.0155(4) 0.0156(4) 0.0132(4) 0.0005(3) 0.0046(3) -0.0031(3)
C1 0.0150(5) 0.0154(5) 0.0150(5) 0.0015(4) 0.0042(4) 0.0025(4)
C8 0.0211(5) 0.0149(5) 0.0143(5) 0.0017(4) 0.0055(4) 0.0000(4)
C2 0.0157(5) 0.0142(5) 0.0201(5) 0.0009(4) 0.0065(4) 0.0024(4)
C3 0.0203(5) 0.0180(5) 0.0203(5) -0.0001(4) 0.0072(4) 0.0017(4)
C11 0.0188(5) 0.0159(5) 0.0164(5) 0.0004(4) 0.0073(4) -0.0038(4)
C7 0.0178(5) 0.0191(5) 0.0201(5) 0.0008(4) 0.0065(4) 0.0010(4)
C17 0.0176(5) 0.0277(6) 0.0240(6) 0.0004(5) 0.0052(4) 0.0013(4)
C12 0.0237(6) 0.0195(5) 0.0236(6) 0.0032(4) 0.0055(5) 0.0031(4)
C16 0.0226(5) 0.0266(6) 0.0185(5) -0.0061(4) 0.0073(4) -0.0075(5)
C4 0.0261(6) 0.0229(6) 0.0251(6) 0.0034(5) 0.0142(5) 0.0028(5)
C9 0.0271(6) 0.0133(5) 0.0171(5) -0.0028(4) 0.0079(4) -0.0021(4)
C19 0.0262(6) 0.0250(6) 0.0168(5) 0.0006(4) 0.0100(4) -0.0029(5)
C5 0.0191(5) 0.0216(6) 0.0346(6) 0.0037(5) 0.0132(5) -0.0008(4)
C10 0.0164(5) 0.0197(5) 0.0134(5) -0.0004(4) 0.0039(4) -0.0024(4)
C6 0.0167(5) 0.0205(5) 0.0273(6) 0.0000(4) 0.0044(4) -0.0011(4)
C13 0.0259(6) 0.0192(5) 0.0213(5) 0.0038(4) 0.0084(5) -0.0022(5)
C18 0.0297(6) 0.0169(5) 0.0329(6) 0.0056(5) 0.0140(5) 0.0011(5)
C14 0.0305(6) 0.0213(6) 0.0225(6) -0.0052(4) 0.0124(5) 0.0000(5)
C15 0.0297(6) 0.0261(6) 0.0229(6) -0.0087(5) 0.0065(5) -0.0082(5)

_geom_special_details            
;
 All esds (except the esd in the dihedral angle between two l.s. planes)
 are estimated using the full covariance matrix.  The cell esds are taken
 into account individually in the estimation of esds in distances, angles
 and torsion angles; correlations between esds in cell parameters are only
 used when they are defined by crystal symmetry.  An approximate (isotropic)
 treatment of cell esds is used for estimating esds involving l.s. planes.
;

loop_
_geom_bond_atom_site_label_1
_geom_bond_atom_site_label_2
_geom_bond_distance
_geom_bond_site_symmetry_2
_geom_bond_publ_flag
P1 N2 1.6791(9) . ?
P1 N1 1.6868(9) . ?
P1 C1 1.8794(11) . ?
O1 C1 1.2210(13) . ?
N1 C8 1.4827(13) . ?
N1 C9 1.4878(13) . ?
N2 C10 1.4752(13) . ?
N2 C11 1.4789(13) . ?
C1 C2 1.4948(14) . ?
C8 C12 1.5325(15) . ?
C8 C13 1.5331(15) . ?
C8 H8 1.0000 . ?
C2 C7 1.3944(15) . ?
C2 C3 1.3960(15) . ?
C3 C4 1.3876(16) . ?
C3 H3 0.9500 . ?
C11 C19 1.5256(15) . ?
C11 C18 1.5264(16) . ?
C11 H11 1.0000 . ?
C7 C6 1.3904(16) . ?
C7 H7 0.9500 . ?
C17 C10 1.5326(15) . ?
C17 H17A 0.9800 . ?
C17 H17B 0.9800 . ?
C17 H17C 0.9800 . ?
C12 H12A 0.9800 . ?
C12 H12B 0.9800 . ?
C12 H12C 0.9800 . ?
C16 C10 1.5310(15) . ?
C16 H16A 0.9800 . ?
C16 H16B 0.9800 . ?
C16 H16C 0.9800 . ?
C4 C5 1.3878(18) . ?
C4 H4 0.9500 . ?
C9 C14 1.5265(16) . ?
C9 C15 1.5273(16) . ?
C9 H9 1.0000 . ?
C19 H19A 0.9800 . ?
C19 H19B 0.9800 . ?
C19 H19C 0.9800 . ?
C5 C6 1.3879(17) . ?
C5 H5 0.9500 . ?
C10 H10 1.0000 . ?
C6 H6 0.9500 . ?
C13 H13A 0.9800 . ?
C13 H13B 0.9800 . ?
C13 H13C 0.9800 . ?
C18 H18A 0.9800 . ?
C18 H18B 0.9800 . ?
C18 H18C 0.9800 . ?
C14 H14A 0.9800 . ?
C14 H14B 0.9800 . ?
C14 H14C 0.9800 . ?
C15 H15A 0.9800 . ?
C15 H15B 0.9800 . ?
C15 H15C 0.9800 . ?

loop_
_geom_angle_atom_site_label_1
_geom_angle_atom_site_label_2
_geom_angle_atom_site_label_3
_geom_angle
_geom_angle_site_symmetry_1
_geom_angle_site_symmetry_3
_geom_angle_publ_flag
N2 P1 N1 112.51(5) . . ?
N2 P1 C1 100.59(5) . . ?
N1 P1 C1 99.90(5) . . ?
C8 N1 C9 115.60(8) . . ?
C8 N1 P1 126.20(7) . . ?
C9 N1 P1 118.19(7) . . ?
C10 N2 C11 115.83(8) . . ?
C10 N2 P1 124.50(7) . . ?
C11 N2 P1 119.66(7) . . ?
O1 C1 C2 119.82(9) . . ?
O1 C1 P1 120.23(8) . . ?
C2 C1 P1 119.78(8) . . ?
N1 C8 C12 112.91(9) . . ?
N1 C8 C13 112.47(9) . . ?
C12 C8 C13 109.53(9) . . ?
N1 C8 H8 107.2 . . ?
C12 C8 H8 107.2 . . ?
C13 C8 H8 107.2 . . ?
C7 C2 C3 119.73(10) . . ?
C7 C2 C1 122.47(10) . . ?
C3 C2 C1 117.81(10) . . ?
C4 C3 C2 120.02(11) . . ?
C4 C3 H3 120.0 . . ?
C2 C3 H3 120.0 . . ?
N2 C11 C19 113.38(9) . . ?
N2 C11 C18 112.17(9) . . ?
C19 C11 C18 111.31(9) . . ?
N2 C11 H11 106.5 . . ?
C19 C11 H11 106.5 . . ?
C18 C11 H11 106.5 . . ?
C6 C7 C2 120.01(11) . . ?
C6 C7 H7 120.0 . . ?
C2 C7 H7 120.0 . . ?
C10 C17 H17A 109.5 . . ?
C10 C17 H17B 109.5 . . ?
H17A C17 H17B 109.5 . . ?
C10 C17 H17C 109.5 . . ?
H17A C17 H17C 109.5 . . ?
H17B C17 H17C 109.5 . . ?
C8 C12 H12A 109.5 . . ?
C8 C12 H12B 109.5 . . ?
H12A C12 H12B 109.5 . . ?
C8 C12 H12C 109.5 . . ?
H12A C12 H12C 109.5 . . ?
H12B C12 H12C 109.5 . . ?
C10 C16 H16A 109.5 . . ?
C10 C16 H16B 109.5 . . ?
H16A C16 H16B 109.5 . . ?
C10 C16 H16C 109.5 . . ?
H16A C16 H16C 109.5 . . ?
H16B C16 H16C 109.5 . . ?
C3 C4 C5 119.98(11) . . ?
C3 C4 H4 120.0 . . ?
C5 C4 H4 120.0 . . ?
N1 C9 C14 112.49(9) . . ?
N1 C9 C15 112.44(9) . . ?
C14 C9 C15 111.02(10) . . ?
N1 C9 H9 106.8 . . ?
C14 C9 H9 106.8 . . ?
C15 C9 H9 106.8 . . ?
C11 C19 H19A 109.5 . . ?
C11 C19 H19B 109.5 . . ?
H19A C19 H19B 109.5 . . ?
C11 C19 H19C 109.5 . . ?
H19A C19 H19C 109.5 . . ?
H19B C19 H19C 109.5 . . ?
C4 C5 C6 120.33(11) . . ?
C4 C5 H5 119.8 . . ?
C6 C5 H5 119.8 . . ?
N2 C10 C16 114.05(9) . . ?
N2 C10 C17 110.97(9) . . ?
C16 C10 C17 110.37(9) . . ?
N2 C10 H10 107.0 . . ?
C16 C10 H10 107.0 . . ?
C17 C10 H10 107.0 . . ?
C5 C6 C7 119.89(11) . . ?
C5 C6 H6 120.1 . . ?
C7 C6 H6 120.1 . . ?
C8 C13 H13A 109.5 . . ?
C8 C13 H13B 109.5 . . ?
H13A C13 H13B 109.5 . . ?
C8 C13 H13C 109.5 . . ?
H13A C13 H13C 109.5 . . ?
H13B C13 H13C 109.5 . . ?
C11 C18 H18A 109.5 . . ?
C11 C18 H18B 109.5 . . ?
H18A C18 H18B 109.5 . . ?
C11 C18 H18C 109.5 . . ?
H18A C18 H18C 109.5 . . ?
H18B C18 H18C 109.5 . . ?
C9 C14 H14A 109.5 . . ?
C9 C14 H14B 109.5 . . ?
H14A C14 H14B 109.5 . . ?
C9 C14 H14C 109.5 . . ?
H14A C14 H14C 109.5 . . ?
H14B C14 H14C 109.5 . . ?
C9 C15 H15A 109.5 . . ?
C9 C15 H15B 109.5 . . ?
H15A C15 H15B 109.5 . . ?
C9 C15 H15C 109.5 . . ?
H15A C15 H15C 109.5 . . ?
H15B C15 H15C 109.5 . . ?

loop_
_geom_torsion_atom_site_label_1
_geom_torsion_atom_site_label_2
_geom_torsion_atom_site_label_3
_geom_torsion_atom_site_label_4
_geom_torsion
_geom_torsion_site_symmetry_1
_geom_torsion_site_symmetry_2
_geom_torsion_site_symmetry_3
_geom_torsion_site_symmetry_4
_geom_torsion_publ_flag
N2 P1 N1 C8 -72.45(10) . . . . ?
C1 P1 N1 C8 33.47(10) . . . . ?
N2 P1 N1 C9 106.56(8) . . . . ?
C1 P1 N1 C9 -147.52(8) . . . . ?
N1 P1 N2 C10 44.72(10) . . . . ?
C1 P1 N2 C10 -60.76(9) . . . . ?
N1 P1 N2 C11 -136.38(8) . . . . ?
C1 P1 N2 C11 118.15(8) . . . . ?
N2 P1 C1 O1 -14.23(10) . . . . ?
N1 P1 C1 O1 -129.57(9) . . . . ?
N2 P1 C1 C2 170.57(8) . . . . ?
N1 P1 C1 C2 55.23(9) . . . . ?
C9 N1 C8 C12 -65.09(12) . . . . ?
P1 N1 C8 C12 113.94(10) . . . . ?
C9 N1 C8 C13 59.50(12) . . . . ?
P1 N1 C8 C13 -121.47(9) . . . . ?
O1 C1 C2 C7 -147.27(11) . . . . ?
P1 C1 C2 C7 27.95(14) . . . . ?
O1 C1 C2 C3 33.09(15) . . . . ?
P1 C1 C2 C3 -151.69(8) . . . . ?
C7 C2 C3 C4 -1.88(16) . . . . ?
C1 C2 C3 C4 177.77(10) . . . . ?
C10 N2 C11 C19 -109.73(10) . . . . ?
P1 N2 C11 C19 71.27(11) . . . . ?
C10 N2 C11 C18 123.14(10) . . . . ?
P1 N2 C11 C18 -55.85(11) . . . . ?
C3 C2 C7 C6 0.98(16) . . . . ?
C1 C2 C7 C6 -178.66(10) . . . . ?
C2 C3 C4 C5 1.06(17) . . . . ?
C8 N1 C9 C14 120.50(10) . . . . ?
P1 N1 C9 C14 -58.61(11) . . . . ?
C8 N1 C9 C15 -113.26(11) . . . . ?
P1 N1 C9 C15 67.62(11) . . . . ?
C3 C4 C5 C6 0.67(18) . . . . ?
C11 N2 C10 C16 -58.27(12) . . . . ?
P1 N2 C10 C16 120.67(9) . . . . ?
C11 N2 C10 C17 67.13(12) . . . . ?
P1 N2 C10 C17 -113.93(9) . . . . ?
C4 C5 C6 C7 -1.57(18) . . . . ?
C2 C7 C6 C5 0.73(17) . . . . ?

_refine_diff_density_max         0.412
_refine_diff_density_min         -0.202
_refine_diff_density_rms         0.041

_shelxl_version_number           2014-3

_shelx_res_file                  
;
TITL WH744_1_p48_0ma in P2(1)/c
CELL 0.71073  15.8768   9.2589  14.0614  90.000 108.877  90.000
ZERR    4.00   0.0008   0.0005   0.0007   0.000   0.001   0.000
LATT 1
SYMM -X, 0.5+Y, 0.5-Z
SFAC C  H  N  O  P
UNIT 76  132  8  4  4
L.S. 10
ACTA
BOND $H
FMAP 2
PLAN 5
SIZE 0.312 0.374 0.406
CONF
TEMP -173(2)
WGHT    0.040000    0.790000
FVAR       0.15403
MOLE 1
P1    5    0.265468    0.799180    0.307611    11.00000    0.01449    0.01228 =
         0.01282   -0.00025    0.00413   -0.00104
O1    4    0.279027    0.633317    0.154603    11.00000    0.01915    0.02056 =
         0.02377   -0.00725    0.00833   -0.00240
N1    3    0.254748    0.977096    0.280560    11.00000    0.02224    0.01209 =
         0.01285   -0.00037    0.00561   -0.00078
N2    3    0.167256    0.712616    0.272122    11.00000    0.01546    0.01563 =
         0.01320    0.00051    0.00455   -0.00306
C1    1    0.312414    0.735898    0.208088    11.00000    0.01503    0.01539 =
         0.01500    0.00150    0.00424    0.00251
C8    1    0.232694    1.042459    0.179171    11.00000    0.02110    0.01489 =
         0.01432    0.00167    0.00549   -0.00003
AFIX  13
H8    2    0.229626    0.962032    0.130697    11.00000    0.01031
AFIX   0
C2    1    0.395130    0.803963    0.199805    11.00000    0.01574    0.01422 =
         0.02012    0.00091    0.00652    0.00241
C3    1    0.406429    0.806095    0.105403    11.00000    0.02029    0.01803 =
         0.02033   -0.00009    0.00723    0.00174
AFIX  43
H3    2    0.363339    0.762109    0.049583    11.00000    0.02189
AFIX   0
C11   1    0.147722    0.606140    0.340560    11.00000    0.01882    0.01589 =
         0.01641    0.00039    0.00727   -0.00380
AFIX  13
H11   2    0.090704    0.557801    0.301465    11.00000    0.01320
AFIX   0
C7    1    0.459892    0.864966    0.282057    11.00000    0.01782    0.01909 =
         0.02005    0.00078    0.00649    0.00097
AFIX  43
H7    2    0.452908    0.862408    0.346632    11.00000    0.02369
AFIX   0
C17   1    0.014053    0.802335    0.188031    11.00000    0.01758    0.02767 =
         0.02400    0.00035    0.00524    0.00131
AFIX 137
H17A  2   -0.013633    0.734498    0.222494    11.00000    0.02904
H17B  2   -0.028405    0.826532    0.122065    11.00000    0.03393
H17C  2    0.031174    0.890479    0.228258    11.00000    0.02818
AFIX   0
C12   1    0.141928    1.118008    0.145494    11.00000    0.02370    0.01951 =
         0.02355    0.00323    0.00552    0.00311
AFIX 137
H12A  2    0.095611    1.049106    0.147287    11.00000    0.02926
H12B  2    0.129318    1.154406    0.076845    11.00000    0.03224
H12C  2    0.142815    1.198823    0.190815    11.00000    0.02696
AFIX   0
C16   1    0.071789    0.594460    0.111888    11.00000    0.02262    0.02655 =
         0.01850   -0.00606    0.00734   -0.00754
AFIX 137
H16A  2    0.125518    0.550310    0.104738    11.00000    0.02860
H16B  2    0.030247    0.617942    0.045249    11.00000    0.03458
H16C  2    0.043479    0.526618    0.145670    11.00000    0.02963
AFIX   0
C4    1    0.480578    0.872441    0.093071    11.00000    0.02612    0.02293 =
         0.02506    0.00338    0.01422    0.00278
AFIX  43
H4    2    0.487752    0.875307    0.028594    11.00000    0.02765
AFIX   0
C9    1    0.266881    1.080688    0.364835    11.00000    0.02708    0.01330 =
         0.01709   -0.00280    0.00793   -0.00206
AFIX  13
H9    2    0.253313    1.178978    0.334213    11.00000    0.01863
AFIX   0
C19   1    0.131986    0.674765    0.432006    11.00000    0.02623    0.02505 =
         0.01683    0.00059    0.01002   -0.00292
AFIX 137
H19A  2    0.187886    0.715740    0.476146    11.00000    0.02460
H19B  2    0.110566    0.601119    0.468701    11.00000    0.02659
H19C  2    0.087398    0.751520    0.409913    11.00000    0.02657
AFIX   0
C5    1    0.544255    0.934609    0.174961    11.00000    0.01914    0.02161 =
         0.03460    0.00372    0.01322   -0.00083
AFIX  43
H5    2    0.594648    0.980872    0.166207    11.00000    0.02559
AFIX   0
C10   1    0.096976    0.732735    0.174387    11.00000    0.01639    0.01966 =
         0.01338   -0.00042    0.00389   -0.00239
AFIX  13
H10   2    0.120659    0.802109    0.134761    11.00000    0.01106
AFIX   0
C6    1    0.534684    0.929535    0.269577    11.00000    0.01674    0.02053 =
         0.02727   -0.00002    0.00438   -0.00110
AFIX  43
H6    2    0.579166    0.970116    0.325726    11.00000    0.02509
AFIX   0
C13   1    0.304518    1.147805    0.170939    11.00000    0.02592    0.01915 =
         0.02125    0.00379    0.00837   -0.00223
AFIX 137
H13A  2    0.304601    1.233786    0.211615    11.00000    0.03000
H13B  2    0.291962    1.176144    0.100556    11.00000    0.02861
H13C  2    0.362901    1.100825    0.195385    11.00000    0.02481
AFIX   0
C18   1    0.218098    0.487506    0.371564    11.00000    0.02973    0.01689 =
         0.03291    0.00559    0.01404    0.00112
AFIX 137
H18A  2    0.226798    0.445548    0.311437    11.00000    0.03321
H18B  2    0.198319    0.412134    0.408472    11.00000    0.03184
H18C  2    0.274360    0.528669    0.414691    11.00000    0.03266
AFIX   0
C14   1    0.201838    1.053700    0.422559    11.00000    0.03053    0.02129 =
         0.02252   -0.00519    0.01241    0.00000
AFIX 137
H14A  2    0.141102    1.048226    0.375197    11.00000    0.03197
H14B  2    0.205794    1.133029    0.469949    11.00000    0.03356
H14C  2    0.216861    0.962519    0.459590    11.00000    0.03082
AFIX   0
C15   1    0.362757    1.084776    0.435885    11.00000    0.02968    0.02612 =
         0.02290   -0.00875    0.00655   -0.00820
AFIX 137
H15A  2    0.378529    0.990462    0.468418    11.00000    0.03313
H15B  2    0.368396    1.159098    0.487200    11.00000    0.03980
H15C  2    0.402866    1.107391    0.397629    11.00000    0.03279
AFIX   0
HKLF 4

REM  WH744_1_p48_0ma in P2(1)/c
REM R1 =  0.0311 for    3921 Fo > 4sig(Fo)  and  0.0343 for all    4311 data
REM    249 parameters refined using      0 restraints

END

WGHT      0.0400      0.7900

REM Highest difference peak  0.412,  deepest hole -0.202,  1-sigma level  0.041
Q1    1   0.2884  0.7720  0.2515  11.00000  0.05    0.41
Q2    1   0.2122  0.7490  0.2810  11.00000  0.05    0.38
Q3    1   0.3538  0.7855  0.2024  11.00000  0.05    0.37
Q4    1   0.2681  1.0954  0.1769  11.00000  0.05    0.34
Q5    1   0.1654  0.6639  0.3095  11.00000  0.05    0.34
;
_shelx_res_checksum              39973

_shelx_hkl_file                  
;
   0   0   2  957.05   14.99
   0   0   2  953.26   15.24
   0   0  -2  958.95   17.91
   0   0  -2 1000.00   20.03
   0   0   3    0.02    0.05
   0   0  -3   -0.02    0.02
   0   0   3   -0.04    0.02
   0   0  -3   -0.03    0.02
   0   0  -4  155.22    2.41
   0   0   4  151.41    2.48
   0   0   4  152.85    2.50
   0   0  -4  149.02    2.42
   0   0  -5    0.04    0.02
   0   0   5    0.02    0.02
   0   0   5   -0.01    0.03
   0   0  -5   -0.04    0.02
   0   0  -6   41.16    0.76
   0   0  -6   42.44    0.72
   0   0   6   42.79    0.73
   0   0   7   -0.03    0.03
   0   0  -7    0.15    0.03
   0   0  -7   -0.02    0.03
   0   0   7   -0.01    0.02
   0   0  -8   88.31    1.45
   0   0  -8   84.81    1.49
   0   0   8   89.58    1.45
   0   0   8   85.66    1.54
   0   0   9    0.03    0.04
   0   0   9    0.06    0.03
   0   0  -9    0.08    0.03
   0   0  -9    0.06    0.04
   0   0  10   19.20    0.40
   0   0 -10   17.88    0.45
   0   0  10   18.55    0.48
   0   0  11   -0.03    0.05
   0   0 -11   -0.07    0.04
   0   0 -12    0.28    0.08
   0   0  12    0.34    0.09
   0   0 -13    0.00    0.06
   0   0  13    0.03    0.07
   0   0  14    0.37    0.10
   0   0 -14    0.48    0.28
   0   0 -15   -0.01    0.18
   0   0  15   -0.01    0.07
   0   0 -16    1.31    0.15
   0   0  16    1.16    0.16
   0   0  17    0.04    0.08
   0   1   0   -0.01    0.01
   0   1   0   -0.02    0.02
   0  -1   0    0.00    0.01
   0   1  -1   -0.05    0.01
   0   1   1   -0.08    0.01
   0   1  -1   -0.07    0.01
   0   1   1   -0.03    0.02
   0   1  -1   -0.05    0.01
   0   1   1    0.04    0.03
   0  -1  -1   -0.06    0.01
   0  -1   1   -0.04    0.02
   0  -1   1   -0.06    0.01
   0   1   2   46.55    0.78
   0   1  -2   46.58    0.76
   0   1   2   47.60    0.76
   0   1  -2   47.27    0.78
   0   1   2   47.22    0.80
   0  -1  -2   47.06    0.77
   0  -1   2   48.12    0.76
   0  -1   2   48.46    0.80
   0   1  -3   35.02    0.60
   0   1   3   35.56    0.64
   0   1  -3   35.11    0.76
   0   1   3   34.91    0.60
   0  -1   3   33.82    0.57
   0  -1  -3   35.03    0.59
   0  -1  -3   34.87    0.57
   0  -1   3   35.92    0.62
   0   1  -4   31.72    0.56
   0   1  -4   31.89    0.56
   0   1   4   31.99    0.56
   0  -1  -4   32.41    0.53
   0  -1   4   31.44    0.59
   0  -1  -4   31.53    0.56
   0  -1   4   31.38    0.53
   0   1  -5   -0.04    0.02
   0   1   5   -0.01    0.03
   0   1  -5    0.00    0.03
   0   1   5   -0.03    0.03
   0  -1   5    0.02    0.03
   0  -1  -5    0.01    0.03
   0  -1   5   -0.03    0.02
   0   1   6   53.45    0.98
   0   1  -6   54.20    0.93
   0   1   6   55.21    0.93
   0   1  -6   53.51    0.94
   0  -1   6   54.23    0.90
   0  -1   6   55.02    0.99
   0  -1  -6   54.11    0.95
   0  -1  -6   55.31    0.90
   0   1  -7   28.71    0.57
   0   1   7   28.94    0.54
   0   1   7   28.40    0.59
   0   1  -7   28.71    0.54
   0  -1   7   28.79    0.60
   0  -1   7   28.81    0.52
   0  -1  -7   28.68    0.57
   0  -1  -7   29.70    0.51
   0   1  -8    1.41    0.09
   0   1   8    1.17    0.10
   0   1   8    1.25    0.08
   0   1  -8    1.23    0.10
   0  -1   8    1.07    0.12
   0  -1   8    1.07    0.09
   0  -1  -8    1.34    0.10
   0  -1  -8    0.98    0.06
   0   1   9   16.48    0.37
   0   1   9   16.58    0.42
   0   1  -9   16.81    0.37
   0   1  -9   17.09    0.41
   0  -1   9   16.92    0.35
   0  -1  -9   16.41    0.41
   0   1  10    0.03    0.04
   0   1 -10    0.06    0.05
   0   1 -10   -0.03    0.05
   0   1  10   -0.05    0.04
   0  -1 -10    0.04    0.05
   0  -1  10    0.15    0.06
   0   1  11   12.49    0.39
   0   1 -11   12.81    0.37
   0  -1 -11   13.21    0.38
   0  -1  11   12.75    0.39
   0   1  12    2.00    0.15
   0   1 -12    1.91    0.15
   0  -1 -12    1.97    0.15
   0  -1  12    1.74    0.15
   0   1  13    0.97    0.12
   0   1 -13    0.82    0.12
   0  -1  13    0.87    0.13
   0  -1 -13    0.78    0.11
   0   1  14    0.11    0.07
   0   1 -14    0.15    0.13
   0  -1  14    0.11    0.08
   0  -1 -14    0.07    0.07
   0   1  15    2.28    0.19
   0   1 -15    2.45    0.52
   0  -1 -15    2.33    0.18
   0  -1  15    2.26    0.19
   0   1  16    0.03    0.21
   0   1 -16   -0.03    0.07
   0  -1 -16    0.06    0.07
   0  -1  16    0.08    0.08
   0   2   0   18.75    0.35
   0   2   0   18.93    0.35
   0  -2   0   19.25    0.35
   0   2  -1   10.93    0.23
   0   2   1   11.13    0.23
   0   2  -1   10.97    0.22
   0   2   1   10.83    0.26
   0  -2  -1   10.95    0.23
   0  -2   1   11.42    0.23
   0  -2   1   10.95    0.19
   0  -2  -1   11.09    0.19
   0   2  -2   67.98    1.10
   0   2   2   66.52    1.11
   0   2   2   65.74    1.13
   0   2  -2   66.08    1.12
   0   2   2   66.90    1.09
   0   2  -2   67.49    1.06
   0  -2  -2   68.70    1.07
   0  -2   2   67.31    1.13
   0   2   3  188.15    3.53
   0   2  -3  195.00    3.30
   0   2  -3  202.81    3.15
   0   2   3  192.86    3.18
   0   2   3  198.01    3.30
   0  -2   3  197.70    3.18
   0  -2  -3  194.34    3.07
   0  -2   3  203.70    3.19
   0   2  -4   33.46    0.62
   0   2   4   34.85    0.57
   0   2   4   34.07    0.62
   0   2  -4   34.63    0.60
   0   2   4   35.77    0.65
   0  -2  -4   34.10    0.61
   0  -2   4   35.48    0.59
   0  -2   4   33.71    0.64
   0   2  -5   42.26    1.23
   0   2  -5   42.62    0.75
   0   2   5   43.13    0.80
   0   2   5   42.43    0.76
   0  -2  -5   41.82    0.71
   0  -2   5   44.72    0.80
   0  -2  -5   43.04    0.76
   0  -2   5   44.13    0.73
   0   2  -6    6.75    0.45
   0   2  -6    6.93    0.19
   0   2   6    7.20    0.20
   0   2   6    6.79    0.21
   0  -2   6    6.92    0.22
   0  -2  -6    6.93    0.18
   0  -2   6    7.16    0.17
   0  -2  -6    6.98    0.20
   0   2  -7    3.56    0.14
   0   2   7    3.48    0.14
   0   2  -7    3.60    0.16
   0   2   7    3.53    0.16
   0  -2   7    3.60    0.16
   0  -2  -7    3.70    0.10
   0  -2   7    3.47    0.11
   0  -2  -7    3.39    0.14
   0   2  -8   42.17    0.77
   0   2   8   41.60    0.82
   0   2   8   40.92    0.77
   0   2  -8   41.11    0.78
   0  -2   8   40.65    0.72
   0  -2  -8   41.33    0.70
   0  -2  -8   41.51    0.79
   0  -2   8   41.27    0.83
   0   2   9   30.45    0.68
   0   2  -9   31.76    0.65
   0   2   9   32.80    0.63
   0   2  -9   31.91    0.63
   0  -2  -9   30.53    0.65
   0  -2   9   31.30    0.68
   0   2  10   30.94    0.63
   0   2 -10   31.12    0.62
   0   2 -10   29.55    0.64
   0   2  10   29.23    0.67
   0  -2  10   29.11    0.67
   0  -2 -10   29.20    0.64
   0   2  11   47.30    1.00
   0   2 -11   46.57    0.95
   0   2  11   49.51    0.93
   0   2 -11   50.33    0.92
   0  -2 -11   47.84    0.96
   0  -2  11   49.17    1.01
   0   2 -12    1.48    0.14
   0   2  12    1.40    0.14
   0  -2  12    1.41    0.14
   0  -2 -12    1.47    0.14
   0   2 -13    0.17    0.08
   0   2  13    0.19    0.08
   0  -2 -13    0.26    0.13
   0  -2  13    0.23    0.09
   0   2 -14    2.24    0.48
   0   2  14    2.23    0.18
   0  -2 -14    2.40    0.24
   0  -2  14    2.22    0.18
   0   2  15    2.14    0.19
   0   2 -15    2.06    0.52
   0  -2 -15    1.99    0.18
   0  -2  15    2.10    0.19
   0   2 -16    1.91    0.18
   0   2  16    1.79    0.18
   0  -2 -16    2.09    0.19
   0  -2  16    2.17    0.21
   0   3   0    0.00    0.02
   0   3   0    0.01    0.02
   0  -3   0   -0.01    0.02
   0   3   1   22.76    0.42
   0   3  -1   22.78    0.42
   0   3   1   21.93    0.43
   0   3  -1   22.09    0.51
   0   3  -1   22.25    0.42
   0  -3  -1   22.21    0.43
   0  -3  -1   22.25    0.37
   0  -3   1   22.00    0.43
   0   3  -2   25.41    0.49
   0   3   2   25.06    0.49
   0   3   2   26.04    0.46
   0   3  -2   26.00    1.33
   0   3  -2   26.30    0.47
   0  -3   2   26.50    0.50
   0  -3  -2   25.36    0.49
   0  -3  -2   26.09    0.44
   0   3  -3   11.13    0.22
   0   3   3   11.21    0.27
   0   3   3   10.90    0.23
   0   3   3   11.12    0.26
   0   3  -3   11.33    0.27
   0  -3  -3   11.60    0.25
   0  -3  -3   11.16    0.27
   0  -3   3   10.97    0.27
   0  -3   3   11.23    0.24
   0   3  -4   86.96    1.51
   0   3   4   91.99    1.46
   0   3   4   90.67    1.54
   0   3  -4   89.76    1.45
   0   3   4   87.36    1.50
   0  -3  -4   90.78    1.46
   0  -3   4   90.66    1.54
   0  -3   4   90.84    1.46
   0   3  -5   20.61    0.40
   0   3   5   20.31    0.43
   0   3  -5   20.13    0.43
   0   3   5   19.78    0.44
   0   3   5   20.17    0.37
   0  -3   5   20.02    0.44
   0  -3  -5   20.69    0.41
   0  -3   5   20.25    0.38
   0   3   6   13.94    0.27
   0   3  -6   14.17    0.34
   0   3   6   14.16    0.33
   0   3  -6   14.14    0.31
   0   3   6   14.57    0.36
   0  -3  -6   13.96    0.32
   0  -3   6   13.80    0.35
   0  -3   6   14.05    0.29
   0   3  -7   17.42    0.40
   0   3  -7   17.11    0.38
   0   3   7   17.73    0.43
   0   3   7   17.43    0.40
   0  -3  -7   17.61    0.39
   0  -3   7   17.83    0.43
   0  -3   7   17.73    0.35
   0  -3  -7   16.93    0.32
   0   3   8    1.71    0.16
   0   3  -8    1.65    0.11
   0   3  -8    2.07    0.12
   0   3   8    1.75    0.12
   0  -3   8    1.85    0.13
   0  -3  -8    1.66    0.11
   0  -3   8    1.77    0.09
   0   3   9    4.53    0.21
   0   3   9    3.83    0.19
   0   3  -9    4.05    0.17
   0   3  -9    4.05    0.17
   0  -3   9    3.96    0.19
   0  -3  -9    3.69    0.17
   0   3  10    1.07    0.11
   0   3 -10    1.15    0.11
   0   3 -10    1.02    0.11
   0   3  10    0.86    0.09
   0  -3 -10    1.04    0.11
   0  -3  10    0.94    0.11
   0   3  11    2.05    0.14
   0   3 -11    2.08    0.14
   0   3  11    2.31    0.16
   0   3 -11    2.38    0.14
   0  -3  11    2.37    0.16
   0  -3 -11    2.01    0.34
   0   3  12    0.37    0.09
   0   3 -12    0.48    0.08
   0   3 -12    0.52    0.09
   0   3  12    0.54    0.09
   0  -3  12    0.36    0.09
   0  -3 -12    0.48    0.12
   0   3 -13   12.09    0.39
   0   3  13   11.68    0.41
   0  -3  13   12.36    0.42
   0  -3 -13   12.27    0.39
   0   3 -14    3.88    0.26
   0   3  14    3.80    0.23
   0  -3 -14    3.61    0.22
   0  -3  14    4.21    0.25
   0   3  15    3.39    0.23
   0   3 -15    3.47    0.22
   0  -3 -15    3.21    0.22
   0  -3  15    3.55    0.24
   0   3  16    1.71    0.18
   0   3 -16    1.75    0.18
   0  -3  16    1.78    0.19
   0  -3 -16    1.76    0.18
   0   4   0    5.32    0.17
   0   4   0    5.07    0.16
   0  -4   0    5.30    0.17
   0   4  -1   29.58    0.56
   0   4   1   30.82    0.63
   0   4  -1   30.11    0.58
   0   4   1   30.00    0.58
   0  -4  -1   30.00    0.49
   0  -4   1   30.30    0.67
   0  -4  -1   30.49    0.59
   0   4  -2   33.90    0.62
   0   4  -2   33.83    0.55
   0   4  -2   33.31    1.13
   0   4   2   34.05    0.61
   0  -4   2   33.82    0.73
   0  -4  -2   34.06    0.58
   0  -4  -2   33.25    0.65
   0   4  -3   34.20    0.57
   0   4  -3   34.26    0.66
   0   4  -3   33.96    0.62
   0   4   3   34.12    0.61
   0   4   3   33.32    0.99
   0  -4  -3   33.67    0.66
   0  -4   3   34.37    0.66
   0  -4  -3   33.98    0.58
   0   4  -4   47.82    0.81
   0   4  -4   48.99    0.90
   0   4   4   48.49    0.84
   0   4   4   48.35    0.89
   0  -4   4   49.04    0.85
   0  -4   4   47.52    0.91
   0  -4  -4   50.49    0.83
   0  -4  -4   49.33    0.91
   0   4   5   24.87    0.53
   0   4  -5   24.16    0.46
   0   4   5   24.35    0.45
   0   4  -5   23.22    0.51
   0   4   5   24.61    0.51
   0  -4   5   24.53    0.68
   0  -4  -5   24.33    0.81
   0  -4   5   24.66    0.53
   0   4   6    0.31    0.05
   0   4  -6    0.40    0.07
   0   4   6    0.42    0.07
   0   4   6    0.32    0.07
   0   4  -6    0.42    0.06
   0  -4   6    0.43    0.07
   0  -4  -6    0.33    0.06
   0  -4   6    0.31    0.05
   0   4   7    7.97    0.25
   0   4   7    7.90    0.27
   0   4  -7    7.93    0.25
   0   4  -7    8.01    0.22
   0  -4   7    8.33    0.21
   0  -4   7    7.81    0.27
   0  -4  -7    8.06    0.35
   0   4  -8    6.32    0.20
   0   4   8    6.49    0.23
   0   4   8    5.95    0.24
   0   4  -8    6.73    0.23
   0  -4  -8    6.22    0.25
   0  -4   8    6.07    0.24
   0   4  -9   31.25    0.67
   0   4  -9   31.96    0.64
   0   4   9   31.69    0.66
   0  -4   9   30.58    0.70
   0  -4  -9   31.16    0.67
   0   4 -10   17.53    0.45
   0   4  10   17.42    0.48
   0   4  10   17.31    0.44
   0   4 -10   18.07    0.44
   0  -4 -10   16.83    0.95
   0   4 -11   16.87    0.43
   0   4  11   15.17    0.46
   0   4 -11   15.85    0.43
   0   4  11   16.27    0.43
   0  -4  11   15.97    0.47
   0  -4 -11   15.63    0.43
   0   4 -12    8.41    0.34
   0   4 -12    8.12    0.29
   0   4  12    7.95    0.32
   0   4  12    8.29    0.29
   0  -4  12    8.48    0.33
   0  -4 -12    8.30    0.30
   0   4  13    0.08    0.07
   0   4 -13    0.02    0.13
   0  -4 -13   -0.08    0.06
   0  -4  13    0.01    0.06
   0   4  14    0.88    0.13
   0   4 -14    1.01    0.25
   0  -4 -14    0.75    0.12
   0  -4  14    1.09    0.14
   0   4 -15    8.62    0.35
   0   4  15    8.71    0.38
   0  -4  15    8.51    0.38
   0  -4 -15    9.38    0.36
   0   4 -16    4.03    0.25
   0   4  16    4.30    0.27
   0  -4 -16    4.97    0.28
   0  -4  16    4.28    0.28
   0   5   0    0.00    0.03
   0   5   0    0.04    0.04
   0  -5   0   -0.05    0.03
   0   5  -1   12.25    0.31
   0   5  -1   12.17    0.30
   0   5   1   12.43    0.31
   0   5   1   12.75    0.30
   0  -5   1   12.44    0.72
   0  -5  -1   12.32    0.21
   0  -5  -1   12.61    0.32
   0   5   2   16.55    0.39
   0   5  -2   16.78    0.37
   0   5  -2   17.16    0.39
   0   5   2   16.42    0.36
   0  -5   2   16.60    0.40
   0  -5  -2   16.95    0.30
   0  -5  -2   16.29    0.39
   0   5   3    3.20    0.15
   0   5  -3    3.30    0.09
   0   5  -3    3.46    0.14
   0   5   3    3.28    0.13
   0   5  -3    3.40    0.15
   0  -5  -3    3.36    0.16
   0  -5   3    3.33    0.15
   0  -5  -3    3.40    0.15
   0   5  -4    0.12    0.08
   0   5   4    0.13    0.04
   0   5  -4    0.09    0.03
   0   5   4    0.08    0.04
   0  -5   4    0.04    0.03
   0  -5   4    0.08    0.04
   0  -5  -4    0.11    0.04
   0  -5  -4    0.04    0.03
   0   5  -5   46.34    1.64
   0   5   5   47.33    0.87
   0   5  -5   46.41    0.80
   0   5   5   45.42    1.23
   0  -5  -5   46.96    0.91
   0  -5  -5   47.33    0.82
   0  -5   5   47.12    0.84
   0  -5   5   46.30    0.91
   0   5  -6   -0.08    0.04
   0   5  -6    0.00    0.03
   0   5   6    0.03    0.04
   0  -5   6    0.02    0.03
   0  -5  -6    0.06    0.03
   0  -5   6    0.02    0.04
   0  -5  -6    0.01    0.04
   0   5   7    0.19    0.06
   0   5  -7   -0.02    0.04
   0   5   7    0.06    0.04
   0   5  -7   -0.02    0.05
   0  -5   7    0.04    0.04
   0  -5   7    0.06    0.05
   0  -5  -7    0.00    0.03
   0   5  -8    0.69    0.10
   0   5   8    1.09    0.11
   0   5   8    0.99    0.10
   0   5  -8    1.15    0.10
   0  -5   8    0.80    0.11
   0  -5  -8    1.18    0.10
   0   5   9   10.43    0.35
   0   5  -9   10.52    0.29
   0   5  -9   10.15    0.36
   0   5   9   10.41    0.33
   0  -5   9   10.16    0.34
   0  -5  -9    9.95    0.30
   0   5 -10    4.43    0.55
   0   5  10    4.36    0.23
   0   5 -10    4.12    0.19
   0   5  10    4.50    0.21
   0  -5 -10    4.52    0.20
   0  -5  10    4.71    0.23
   0   5 -11   12.10    0.41
   0   5 -11   11.83    0.38
   0   5  11   12.77    0.38
   0   5  11   12.41    0.41
   0  -5 -11   11.90    0.36
   0  -5  11   12.05    0.40
   0   5  12    0.29    0.08
   0   5  12    0.31    0.09
   0   5 -12    0.42    0.09
   0   5 -12    0.23    0.12
   0  -5  12    0.23    0.09
   0  -5 -12    0.45    0.09
   0   5  13    2.14    0.18
   0   5 -13    2.50    0.23
   0   5  13    2.71    0.27
   0   5 -13    2.62    0.18
   0  -5  13    2.48    0.19
   0  -5 -13    2.40    0.18
   0   5  14    2.25    0.28
   0  -5 -14    1.93    0.17
   0  -5  14    2.27    0.20
   0   5  15    0.15    0.17
   0  -5  15    0.19    0.09
   0  -5 -15    0.03    0.08
   0   6   0    1.91    0.12
   0   6   0    2.05    0.12
   0  -6   0    2.01    0.13
   0   6   1   54.18    0.99
   0   6   1   52.96    1.00
   0   6  -1   52.75    1.00
   0   6  -1   53.64    0.99
   0  -6   1   55.67    1.03
   0  -6  -1   54.66    1.02
   0   6  -2    0.14    0.05
   0   6  -2   -0.01    0.04
   0   6   2    0.01    0.04
   0   6   2    0.03    0.04
   0  -6   2    0.05    0.04
   0  -6  -2    0.05    0.04
   0   6  -3    1.39    0.11
   0   6   3    1.36    0.11
   0   6  -3    1.44    0.10
   0   6   3    1.64    0.10
   0  -6   3    1.49    0.12
   0  -6  -3    1.41    0.11
   0   6   4    0.21    0.05
   0   6  -4    0.31    0.06
   0   6  -4    0.19    0.08
   0   6   4    0.28    0.07
   0  -6  -4    0.24    0.06
   0  -6   4    0.23    0.07
   0   6   5   42.29    0.85
   0   6  -5   41.73    0.85
   0   6   5   43.90    0.78
   0  -6   5   42.69    0.80
   0  -6   5   41.47    0.87
   0  -6  -5   42.26    0.86
   0   6  -6    0.21    0.06
   0   6   6    0.13    0.15
   0  -6   6    0.29    0.14
   0  -6  -6    0.22    0.05
   0  -6   6    0.13    0.05
   0  -6  -6    0.31    0.07
   0   6  -7   24.33    0.58
   0   6   7   24.61    0.58
   0  -6  -7   25.41    0.60
   0  -6  -7   25.34    0.51
   0  -6   7   24.20    0.60
   0   6   8    1.10    0.12
   0   6  -8    0.63    0.10
   0  -6  -8    0.94    0.09
   0  -6  -8    0.88    0.11
   0  -6   8    1.07    0.12
   0   6  -9    1.42    0.13
   0   6   9    1.16    0.13
   0   6   9    1.08    0.12
   0  -6   9    1.12    0.13
   0  -6  -9    1.36    0.11
   0  -6  -9    1.33    0.13
   0   6 -10    2.68    0.18
   0   6  10    2.97    0.20
   0   6  10    2.50    0.17
   0  -6 -10    2.73    0.16
   0  -6  10    2.79    0.19
   0   6  11    3.32    0.21
   0   6 -11    3.48    0.20
   0   6  11    3.07    0.19
   0  -6  11    3.16    0.21
   0  -6 -11    3.28    0.18
   0   6  12    0.64    0.11
   0   6 -12    0.68    0.12
   0   6  12    0.68    0.12
   0  -6  12    0.48    0.11
   0  -6 -12    0.42    0.10
   0   6  13   -0.06    0.07
   0   6  13   -0.10    0.12
   0   6 -13    0.03    0.06
   0  -6 -13   -0.03    0.06
   0  -6  13   -0.03    0.07
   0   6  14   -0.04    0.08
   0   6 -14   -0.01    0.07
   0  -6  14    0.12    0.08
   0  -6 -14    0.09    0.08
   0   7   0    0.03    0.04
   0   7   0    0.12    0.05
   0  -7   0    0.12    0.06
   0   7   1    9.03    0.27
   0   7   1    8.49    0.28
   0   7  -1    8.36    0.28
   0   7  -1    8.50    0.27
   0  -7   1    7.91    0.28
   0  -7  -1    9.15    0.73
   0   7  -2    4.78    0.20
   0   7  -2    4.94    0.20
   0   7   2    4.72    0.20
   0   7   2    5.05    0.19
   0  -7   2    4.97    0.22
   0  -7  -2    4.77    0.21
   0   7   3    2.68    0.14
   0   7  -3    2.74    0.16
   0   7  -3    2.64    0.14
   0   7   3    2.51    0.15
   0  -7   3    2.84    0.17
   0  -7  -3    2.70    0.16
   0   7   4    2.30    0.16
   0   7  -4    2.43    0.33
   0   7   4    2.31    0.13
   0   7  -4    2.60    0.16
   0  -7   4    2.55    0.16
   0  -7  -4    2.48    0.16
   0   7  -5    2.73    0.17
   0   7   5    2.79    0.17
   0  -7   5    3.01    0.15
   0  -7  -5    2.95    0.17
   0  -7   5    2.93    0.18
   0   7   6   15.01    0.44
   0   7  -6   15.12    0.44
   0  -7   6   15.61    0.45
   0  -7  -6   15.92    0.45
   0   7   7    0.25    0.08
   0   7  -7    0.40    0.09
   0  -7   7    0.24    0.08
   0  -7  -7    0.29    0.08
   0   7   8    4.04    0.21
   0   7  -8    4.23    0.22
   0  -7   8    4.08    0.22
   0  -7  -8    3.89    0.22
   0   7  -9    1.06    0.13
   0   7   9    1.32    0.13
   0  -7   9    1.24    0.14
   0  -7  -9    1.17    0.13
   0   7  10    1.87    0.16
   0   7 -10    1.82    0.16
   0  -7  10    1.83    0.17
   0  -7 -10    1.81    0.17
   0   7  11    3.16    0.21
   0   7 -11    3.18    0.21
   0  -7 -11    3.52    0.23
   0  -7  11    3.13    0.21
   0   7  12    1.84    0.16
   0   7 -12    1.58    0.16
   0  -7 -12    2.05    0.18
   0  -7  12    1.51    0.17
   0   7 -13    3.81    0.24
   0   7  13    3.78    0.23
   0  -7  13    3.85    0.25
   0  -7 -13    4.26    0.26
   0   8   0    8.26    0.28
   0   8   0    8.70    0.29
   0  -8   0    8.55    0.30
   0   8  -1    0.29    0.08
   0   8  -1    0.24    0.07
   0   8   1    0.37    0.08
   0   8   1    0.39    0.08
   0  -8  -1    0.29    0.08
   0  -8   1    0.33    0.08
   0   8  -2    1.79    0.13
   0   8   2    1.98    0.14
   0   8  -2    1.60    0.13
   0   8   2    1.56    0.13
   0  -8   2    1.80    0.14
   0  -8  -2    2.20    0.15
   0   8   3    0.13    0.18
   0   8   3    0.24    0.07
   0   8  -3    0.15    0.06
   0   8  -3    0.09    0.07
   0  -8  -3    0.20    0.07
   0  -8   3    0.05    0.06
   0   8  -4    1.44    0.36
   0   8   4    1.88    0.15
   0   8  -4    1.81    0.14
   0  -8   4    2.01    0.16
   0  -8  -4    1.93    0.15
   0   8  -5    1.06    0.12
   0   8   5    1.09    0.12
   0  -8  -5    0.94    0.12
   0  -8   5    0.82    0.11
   0  -8   5    1.05    0.11
   0   8  -6    0.27    0.08
   0   8   6    0.29    0.08
   0  -8   6    0.26    0.08
   0  -8  -6    0.25    0.12
   0   8  -7   12.33    0.41
   0   8   7   12.65    0.41
   0  -8   7   12.32    0.42
   0  -8  -7   12.42    0.42
   0   8   8   15.89    0.48
   0   8  -8   14.81    0.47
   0  -8  -8   15.29    0.48
   0  -8   8   15.80    0.49
   0   8   9   11.29    0.41
   0   8  -9   11.30    0.41
   0  -8  -9   11.88    0.42
   0  -8   9   12.70    0.44
   0   8  10   10.17    0.38
   0   8 -10   10.21    0.38
   0  -8 -10    9.31    0.38
   0  -8  10    9.57    0.39
   0   8  11   -0.01    0.07
   0   8 -11    0.12    0.07
   0  -8 -11    0.04    0.07
   0  -8  11   -0.03    0.07
   0   8 -12    0.71    0.12
   0   8  12    0.45    0.12
   0  -8 -12    0.55    0.12
   0  -8  12    0.43    0.11
   0   9   0    0.04    0.06
   0   9   0    0.02    0.06
   0  -9   0    0.00    0.06
   0   9  -1   -0.03    0.06
   0   9   1    0.16    0.07
   0   9   1    0.08    0.06
   0   9  -1   -0.06    0.05
   0  -9  -1    0.00    0.05
   0  -9   1    0.00    0.06
   0   9  -2    0.18    0.07
   0   9   2    0.01    0.11
   0   9   2    0.13    0.07
   0   9  -2   -0.01    0.06
   0  -9  -2    0.11    0.07
   0  -9   2    0.04    0.12
   0   9   3    2.40    0.17
   0   9  -3    2.86    0.17
   0   9   3    2.70    0.16
   0   9  -3    2.52    0.45
   0  -9  -3    2.59    0.18
   0  -9   3    2.50    0.18
   0   9  -4    1.90    0.16
   0   9   4    2.12    0.17
   0   9  -4    1.81    0.14
   0  -9  -4    1.90    0.16
   0  -9   4    2.07    0.17
   0   9  -5    8.55    0.34
   0   9   5    8.70    0.60
   0  -9   5    8.94    0.35
   0  -9  -5    9.62    0.36
   0   9  -6    1.97    0.17
   0   9   6    2.19    0.18
   0  -9  -6    2.05    0.18
   0  -9   6    1.92    0.17
   0   9  -7    2.09    0.17
   0   9   7    2.37    0.19
   0  -9   7    2.08    0.18
   0  -9  -7    2.15    0.18
   0   9   8    0.02    0.07
   0   9  -8    0.16    0.08
   0  -9   8    0.16    0.08
   0  -9  -8    0.12    0.08
   0   9  -9    2.70    0.20
   0   9   9    2.48    0.20
   0  -9   9    2.39    0.20
   0  -9  -9    2.53    0.21
   0   9  10    1.61    0.17
   0   9 -10    1.79    0.18
   0  -9  10    1.68    0.18
   0  -9 -10    1.47    0.16
   0   9  11    7.59    0.35
   0   9 -11    7.59    0.35
   0  -9 -11    7.42    0.36
   0  -9  11    7.83    0.37
   0  10   0   14.19    0.44
   0  10   0   14.51    0.44
   0 -10   0   14.35    0.46
   0  10   1    1.59    0.22
   0  10  -1    1.56    0.15
   0  10  -1    1.54    0.15
   0  10   1    1.92    0.17
   0 -10   1    1.42    0.15
   0 -10  -1    1.83    0.22
   0  10   2    3.73    0.22
   0  10  -2    4.07    0.23
   0  10  -2    3.81    0.21
   0  10   2    3.81    0.21
   0 -10  -2    3.80    0.23
   0 -10   2    3.40    0.22
   0  10  -3    5.82    0.28
   0  10  -3    5.72    0.26
   0  10   3    5.70    0.27
   0 -10   3    5.48    0.28
   0 -10  -3    5.79    0.29
   0  10  -4    0.44    0.10
   0  10  -4    0.70    0.12
   0  10   4    0.39    0.10
   0 -10   4    0.39    0.11
   0 -10  -4    0.48    0.11
   0  10  -5    4.22    0.24
   0  10   5    3.85    0.24
   0 -10   5    4.68    0.26
   0 -10  -5    4.42    0.25
   0  10  -6    0.33    0.26
   0  10   6    0.35    0.11
   0 -10   6    0.48    0.12
   0 -10  -6    0.34    0.10
   0  10   7    5.05    0.28
   0  10  -7    4.19    0.26
   0 -10  -7    4.75    0.27
   0 -10   7    4.36    0.32
   0  10   8    0.19    0.25
   0  10  -8    0.08    0.09
   0 -10   8    0.29    0.10
   0 -10  -8    0.08    0.08
   0  10   9    0.12    0.22
   0  10  -9    0.10    0.09
   0 -10   9    0.12    0.09
   0 -10  -9    0.18    0.09
   0  11   0   -0.04    0.07
   0  11   0    0.05    0.13
   0 -11   0    0.04    0.08
   0  11  -1    0.13    0.08
   0  11   1    0.18    0.09
   0  11  -1    0.10    0.08
   0  11   1   -0.02    0.07
   0 -11  -1    0.12    0.08
   0 -11   1   -0.01    0.17
   0  11  -2    4.72    0.26
   0  11  -2    4.63    0.25
   0  11   2    4.35    0.26
   0 -11   2    4.53    0.27
   0 -11  -2    5.02    0.27
   0  11  -3    0.00    0.08
   0  11   3    0.13    0.08
   0  11  -3   -0.01    0.18
   0 -11  -3   -0.12    0.07
   0 -11   3    0.03    0.08
   0  11  -4   12.68    0.46
   0  11   4   12.41    0.45
   0 -11  -4   13.15    0.47
   0 -11   4   13.51    0.48
   0  11  -5    0.01    0.08
   0  11   5    0.05    0.08
   0 -11   5    0.03    0.09
   0 -11  -5    0.14    0.09
   0  11   6    6.04    0.32
   0  11  -6    5.97    0.32
   0 -11  -6    6.43    0.33
   0 -11   6    6.31    0.32
   1   0 -17    0.12    0.22
  -1   0  17    0.00    0.08
  -1   0  16    1.13    0.15
   1   0 -16    1.21    0.37
   1   0 -15   -0.03    0.06
  -1   0  15    0.06    0.07
   1   0 -14    5.28    0.26
  -1   0  14    5.07    0.26
  -1   0  13    0.05    0.06
   1   0 -13   -0.06    0.04
  -1   0  12    5.00    0.24
   1   0 -12    5.32    0.23
   1   0 -11    0.00    0.05
  -1   0  11    0.03    0.06
   1   0 -10   17.07    0.43
  -1   0  10   17.98    0.46
   1   0 -10   18.42    0.39
  -1   0   9   -0.02    0.03
  -1   0   9    0.00    0.03
   1   0  -9    0.07    0.03
   1   0  -9   -0.02    0.04
  -1   0   8   43.16    0.84
   1   0  -8   42.56    0.81
   1   0  -8   43.35    0.77
  -1   0   8   43.95    0.75
  -1   0   7    0.01    0.04
   1   0  -7    0.03    0.62
  -1   0   7   -0.01    0.04
   1   0  -7   -0.02    0.03
  -1   0   6   22.97    0.42
  -1   0   6   23.08    0.48
   1   0  -6   23.16    0.46
   1   0  -6   23.28    0.43
  -1   0   5    0.00    0.03
  -1   0   5    0.04    0.02
   1   0  -5    0.01    0.03
   1   0  -5    0.04    0.02
  -1   0   4  136.74    2.15
   1   0  -4  135.89    2.27
  -1   0   4  136.89    2.16
  -1   0   4  133.55    2.22
  -1   0   3   -0.09    0.02
  -1   0   3   -0.15    0.02
  -1   0   3   -0.18    0.02
   1   0  -3   -0.10    0.05
  -1   0   2    0.69    0.04
   1   0  -2    0.70    0.03
  -1   0   2    0.69    0.02
  -1   0   2    0.69    0.04
  -1   0  -1   -0.10    0.01
   1   0   1   -0.07    0.02
  -1   0  -1   -0.09    0.01
   1   0   1   -0.11    0.01
  -1   0  -2   64.05    1.06
   1   0   2   62.11    1.03
   1   0   2   64.89    1.05
  -1   0  -2   64.71    1.15
   1   0   3   -0.04    0.02
   1   0   3    0.00    0.03
  -1   0  -3    0.01    0.02
  -1   0  -3    0.00    0.02
  -1   0  -4   -0.01    0.02
  -1   0  -4    0.02    0.02
   1   0   4    0.02    0.03
   1   0   4    0.03    0.02
   1   0   5    0.01    0.03
  -1   0  -5    0.01    0.04
   1   0   5    0.00    0.05
  -1   0  -5    0.02    0.03
   1   0   6   97.89    1.68
  -1   0  -6   99.33    1.80
   1   0   6   98.78    1.70
  -1   0  -6   97.89    1.63
  -1   0  -7   -0.01    0.02
   1   0   7   -0.01    0.03
  -1   0  -7   -0.01    0.03
   1   0   7   -0.03    0.03
  -1   0  -8   17.90    0.42
   1   0   8   17.51    0.43
  -1   0  -8   18.04    0.36
   1   0   8   18.16    0.38
   1   0   9    0.07    0.04
  -1   0  -9    0.00    0.03
  -1   0  -9    0.03    0.04
   1   0   9    0.00    0.04
  -1   0 -10    1.45    0.12
   1   0  10    1.55    0.13
   1   0  10    1.69    0.10
  -1   0 -11   -0.05    0.11
   1   0  11   -0.08    0.05
  -1   0 -12    0.27    0.12
   1   0  12    0.32    0.08
   1   0  13    0.00    0.06
  -1   0 -13   -0.04    0.05
   1   0  14    9.11    0.36
  -1   0 -14    9.08    0.35
  -1   0 -15   -0.04    0.06
   1   0  15   -0.07    0.06
   1   0  16   12.75    0.47
  -1   0 -16   12.31    0.44
  -1   1  17    1.63    0.28
   1   1 -17    2.20    0.58
   1  -1 -17    2.01    0.19
  -1  -1  17    2.14    0.20
   1   1 -16    3.53    0.30
  -1   1  16    3.02    0.23
  -1  -1  16    3.49    0.24
   1  -1 -16    3.18    0.30
   1   1 -15    0.73    0.12
  -1   1  15    0.72    0.12
   1  -1 -15    0.73    0.12
  -1  -1  15    0.74    0.13
  -1   1  14    0.22    0.08
   1   1 -14    0.05    0.06
  -1  -1  14    0.23    0.08
   1  -1 -14    0.20    0.08
   1   1 -13    2.04    0.16
  -1   1  13    1.81    0.15
   1  -1 -13    1.96    0.16
  -1  -1  13    1.79    0.16
   1   1 -12   11.91    0.36
  -1   1  12   12.05    0.39
   1  -1 -12   11.50    0.36
  -1  -1  12   11.86    0.39
   1   1 -11    5.05    0.21
  -1   1  11    5.07    0.23
   1   1 -11    5.11    0.18
  -1  -1  11    4.93    0.23
   1  -1 -11    4.92    0.21
  -1   1  10   20.45    0.52
   1   1 -10   20.97    0.44
   1   1 -10   19.71    0.47
  -1   1  10   19.84    0.50
  -1  -1  10   20.14    0.51
  -1   1   9   16.35    0.42
   1   1  -9   16.50    0.40
   1   1  -9   16.97    0.37
  -1   1   9   16.56    0.36
   1  -1  -9   17.55    0.35
   1  -1  -9   16.82    0.41
  -1  -1   9   16.92    0.33
  -1  -1   9   16.88    0.43
  -1   1   8   33.87    0.70
   1   1  -8   35.07    0.68
   1   1  -8   35.46    0.65
  -1   1   8   34.81    0.63
   1  -1  -8   34.27    0.68
  -1  -1   8   34.54    0.90
   1  -1  -8   34.56    0.62
   1   1  -7    1.14    0.09
   1   1  -7    1.25    0.08
  -1   1   7    1.27    0.08
  -1   1   7    1.07    0.09
   1  -1  -7    1.18    0.09
   1  -1  -7    1.33    0.07
  -1  -1   7    1.18    0.09
  -1  -1   7    1.17    0.06
   1   1  -6    0.43    0.06
  -1   1   6    0.70    0.07
   1   1  -6    0.48    0.06
  -1   1   6    0.45    0.05
  -1  -1   6    0.57    0.07
   1  -1  -6    0.33    0.53
   1  -1  -6    0.44    0.10
  -1  -1   6    0.42    0.05
   1   1  -5   66.19    1.12
   1   1  -5   67.79    1.13
  -1   1   5   66.40    1.43
  -1   1   5   66.19    1.16
  -1  -1   5   65.90    1.16
   1  -1  -5   68.51    1.10
   1  -1  -5   66.99    1.12
  -1  -1   5   68.00    1.07
  -1   1   4  115.13    1.91
  -1   1   4  118.33    2.20
   1   1  -4  119.05    1.89
  -1  -1   4  112.63    1.82
  -1  -1   4  114.75    1.86
  -1  -1   4  117.03    1.92
   1  -1  -4  116.52    1.86
   1  -1  -4  117.57    1.86
   1   1  -3    4.97    0.13
  -1   1   3    5.24    0.14
  -1   1   3    5.00    0.11
  -1   1   3    4.92    0.12
  -1   1   3    5.21    0.13
  -1  -1   3    5.15    0.14
  -1  -1   3    5.12    0.13
  -1  -1   3    5.10    0.10
  -1   1   2   64.74    1.27
  -1   1   2   64.87    1.04
   1   1  -2   64.38    1.05
  -1   1   2   64.48    1.06
  -1   1   2   63.54    1.02
   1   1  -2   62.51    1.01
  -1  -1   2   64.69    1.06
  -1  -1   2   64.35    1.02
  -1   1   1   69.54    1.16
  -1   1   1   76.34    1.15
  -1   1   1   74.64    1.16
   1   1  -1   70.87    1.26
   1   1  -1   70.83    1.16
  -1   1   1   71.99    1.17
  -1  -1   1   72.72    1.40
  -1  -1   1   70.58    1.13
   1   1   0  357.75    5.68
  -1   1   0  329.00    5.73
  -1   1   0  336.14    5.52
  -1   1   0  379.35    5.44
   1   1   0  351.93    5.56
   1  -1   0  356.97    5.71
  -1  -1   0  369.08    5.61
  -1  -1   0  355.76    5.47
   1   1   1   68.75    1.16
   1   1   1   70.29    1.14
   1   1   1   70.30    1.13
  -1   1  -1   72.10    1.13
  -1   1  -1   71.33    1.10
   1  -1   1   69.46    1.12
   1  -1   1   65.98    1.13
  -1  -1  -1   70.29    1.31
   1   1   2  256.96    4.31
  -1   1  -2  256.83    4.39
   1   1   2  263.70    4.06
  -1   1  -2  255.92    4.11
   1  -1   2  258.21    4.04
  -1  -1  -2  257.99    4.16
   1  -1   2  260.29    4.12
   1   1   3    0.12    0.03
  -1   1  -3    0.15    0.03
   1   1   3    0.10    0.03
  -1   1  -3    0.10    0.03
   1  -1   3    0.18    0.03
   1  -1   3    0.16    0.03
  -1  -1  -3    0.16    0.05
   1   1   4    6.25    0.16
  -1   1  -4    6.22    0.15
  -1   1  -4    6.13    0.16
   1  -1   4    6.12    0.15
  -1  -1  -4    6.52    0.12
  -1  -1  -4    6.16    0.17
   1  -1   4    6.41    0.17
  -1   1  -5    2.57    0.11
   1   1   5    2.73    0.12
   1   1   5    2.47    0.10
  -1   1  -5    2.67    0.10
  -1  -1  -5    2.60    0.11
   1  -1   5    2.51    0.11
   1  -1   5    2.45    0.09
  -1  -1  -5    2.68    0.07
   1   1   6    6.04    0.19
  -1   1  -6    6.01    0.18
   1   1   6    5.83    0.17
  -1   1  -6    5.95    0.16
   1  -1   6    5.87    0.19
  -1  -1  -6    5.81    0.13
   1  -1   6    5.88    0.16
  -1  -1  -6    6.02    0.19
  -1   1  -7   12.26    0.31
   1   1   7   12.27    0.32
  -1   1  -7   12.11    0.28
   1   1   7   12.22    0.29
  -1  -1  -7   12.59    0.24
   1  -1   7   12.44    0.32
   1  -1   7   11.87    0.27
  -1  -1  -7   12.26    0.31
   1   1   8   12.76    0.31
   1   1   8   11.82    0.34
  -1   1  -8   12.98    0.29
  -1   1  -8   12.45    0.32
  -1  -1  -8   12.50    0.33
   1  -1   8   12.70    0.29
   1  -1   8   13.22    0.35
  -1  -1  -8   12.84    0.27
   1   1   9   10.26    0.27
   1   1   9    9.65    0.30
  -1   1  -9    9.61    0.29
  -1   1  -9   10.41    0.26
  -1  -1  -9   10.01    0.30
   1  -1   9    9.81    0.31
   1  -1   9    9.36    0.52
   1   1  10   21.62    0.47
  -1   1 -10   21.24    0.44
   1   1  10   19.72    0.51
  -1   1 -10   20.75    0.50
   1  -1  10   20.93    0.52
  -1  -1 -10   20.40    0.59
  -1   1 -11   17.73    0.46
   1   1  11   17.52    0.48
   1   1  11   17.97    0.42
   1  -1  11   16.64    0.47
  -1  -1 -11   17.30    0.46
   1   1  12    1.07    0.13
  -1   1 -12    0.79    0.11
  -1  -1 -12    0.93    0.16
   1  -1  12    0.95    0.13
  -1   1 -13    7.86    0.31
   1   1  13    7.89    0.32
   1  -1  13    8.04    0.32
  -1  -1 -13    8.15    0.31
   1   1  14    0.38    0.10
  -1   1 -14    0.67    0.11
  -1  -1 -14    0.76    0.13
   1  -1  14    0.56    0.11
  -1   1 -15    0.88    0.14
   1   1  15    0.74    0.39
  -1  -1 -15    0.83    0.13
   1  -1  15    0.91    0.13
  -1   1 -16    0.21    0.09
   1   1  16    0.09    0.09
   1  -1  16    0.19    0.10
  -1  -1 -16    0.11    0.08
  -1   2  17    1.15    0.17
   1   2 -17    1.37    0.48
  -1  -2  17    1.83    0.20
   1  -2 -17    1.51    0.17
   1   2 -16    1.08    0.25
  -1   2  16    0.99    0.15
   1  -2 -16    1.13    0.42
  -1  -2  16    1.20    0.16
   1   2 -15    1.73    0.16
  -1   2  15    1.76    0.17
  -1  -2  15    1.86    0.17
   1  -2 -15    1.67    0.44
  -1   2  14    0.89    0.13
   1   2 -14    0.47    0.10
   1  -2 -14    0.65    0.11
  -1  -2  14    0.74    0.12
  -1   2  13    8.50    0.33
   1   2 -13    8.71    0.32
   1  -2 -13    9.15    0.33
  -1  -2  13    8.17    0.33
   1   2 -12    0.97    0.11
  -1   2  12    0.86    0.11
   1   2 -12    0.89    0.10
   1  -2 -12    0.63    0.10
  -1  -2  12    0.77    0.11
   1   2 -11    2.14    0.22
   1   2 -11    2.14    0.14
  -1   2  11    2.20    0.13
  -1   2  11    1.96    0.20
  -1  -2  11    2.28    0.16
   1  -2 -11    2.08    0.15
  -1   2  10    0.20    0.05
   1   2 -10    0.17    0.05
  -1   2  10    0.07    0.11
   1   2 -10    0.18    0.06
   1  -2 -10    0.12    0.06
  -1  -2  10    0.15    0.06
  -1   2   9    1.25    0.17
   1   2  -9    1.10    0.10
   1   2  -9    1.24    0.10
  -1   2   9    1.27    0.09
  -1  -2   9    1.13    0.11
   1  -2  -9    1.09    0.10
   1   2  -8    8.66    0.24
   1   2  -8    8.56    0.25
  -1   2   8    8.46    0.23
  -1   2   8    8.32    0.26
   1  -2  -8    8.30    0.25
  -1  -2   8    7.99    0.18
   1  -2  -8    8.44    0.22
   1   2  -7   21.85    0.45
   1   2  -7   22.03    0.45
  -1   2   7   21.20    0.48
  -1   2   7   21.41    0.44
  -1  -2   7   21.58    0.39
  -1  -2   7   21.53    0.48
   1  -2  -7   22.37    0.40
   1  -2  -7   21.51    0.45
   1   2  -6    1.77    0.09
   1   2  -6    1.56    0.09
  -1   2   6    1.77    0.09
   1  -2  -6    1.77    0.07
  -1  -2   6    1.74    0.07
  -1  -2   6    1.71    0.10
   1  -2  -6    1.63    0.09
   1   2  -5   47.64    0.82
  -1   2   5   47.60    0.87
  -1   2   5   47.51    0.80
   1   2  -5   47.16    0.84
  -1   2   5   47.26    0.83
  -1  -2   5   48.97    0.87
   1  -2  -5   47.76    0.83
  -1  -2   5   47.82    0.78
  -1   2   4   35.60    0.64
   1   2  -4   35.68    0.65
  -1   2   4   36.37    0.61
  -1   2   4   36.24    0.66
  -1  -2   4   36.11    0.66
   1  -2  -4   36.12    0.63
  -1  -2   4   35.60    0.62
  -1  -2   4   35.93    0.59
   1   2  -3  206.35    3.21
  -1   2   3  205.62    3.24
   1   2  -3  187.83    3.27
  -1   2   3  205.50    3.31
  -1  -2   3  202.07    3.13
  -1  -2   3  196.52    3.24
   1  -2  -3  199.90    3.35
  -1   2   2   13.22    0.26
  -1   2   2   12.99    0.24
   1   2  -2   13.33    0.27
  -1   2   2   13.33    0.27
  -1   2   2   13.32    0.27
   1   2  -2   13.31    0.25
   1  -2  -2   13.71    0.24
  -1  -2   2   12.91    0.24
  -1  -2   2   13.30    0.28
   1   2  -1  224.28    3.70
  -1   2   1  222.43    3.43
  -1   2   1  224.33    3.92
  -1   2   1  225.02    3.84
   1   2  -1  225.26    3.54
  -1  -2   1  217.96    3.98
  -1  -2   1  220.03    3.44
   1  -2  -1  225.45    3.57
  -1   2   0   12.06    0.24
  -1   2   0   12.32    0.25
   1   2   0   12.10    0.24
   1   2   0   12.17    0.25
   1  -2   0   12.43    0.26
  -1  -2   0   12.53    0.25
  -1  -2   0   12.25    0.21
  -1   2  -1  183.90    2.91
  -1   2  -1  178.17    3.23
   1   2   1  181.09    2.96
  -1   2  -1  181.42    2.91
   1   2   1  186.72    3.12
  -1  -2  -1  180.72    2.93
   1  -2   1  188.26    2.92
  -1  -2  -1  174.60    2.82
   1   2   2  104.96    1.72
  -1   2  -2  108.22    1.74
   1   2   2  104.74    1.74
  -1   2  -2  103.55    1.91
   1  -2   2  107.65    1.75
   1  -2   2  106.29    1.95
  -1  -2  -2  109.96    1.69
  -1   2  -3   84.97    1.36
   1   2   3   82.63    1.35
  -1   2  -3   86.42    1.43
   1   2   3   85.17    1.43
   1   2   3   84.99    1.40
   1  -2   3   85.62    1.43
  -1  -2  -3   85.13    1.37
   1  -2   3   86.10    1.38
   1   2   4    0.59    0.06
  -1   2  -4    0.52    0.05
   1   2   4    0.55    0.06
   1   2   4    0.48    0.03
  -1   2  -4    0.48    0.06
  -1  -2  -4    0.61    0.14
   1  -2   4    0.50    0.05
   1  -2   4    0.47    0.06
   1   2   5   63.48    1.09
   1   2   5   62.80    1.12
  -1   2  -5   63.31    1.06
  -1   2  -5   62.05    1.08
  -1  -2  -5   63.96    1.57
   1  -2   5   61.39    1.11
   1  -2   5   62.39    1.05
  -1  -2  -5   64.89    1.06
  -1   2  -6   12.19    0.29
   1   2   6   12.24    0.31
   1   2   6   12.72    0.30
  -1   2  -6   12.25    0.29
   1  -2   6   12.15    0.31
  -1  -2  -6   12.55    0.33
   1  -2   6   12.19    0.27
  -1  -2  -6   12.30    0.22
  -1   2  -7   -0.01    0.03
   1   2   7   -0.05    0.03
   1   2   7   -0.02    0.03
  -1   2  -7    0.01    0.03
  -1  -2  -7   -0.01    0.01
   1  -2   7    0.03    0.03
  -1  -2  -7   -0.02    0.06
   1  -2   7   -0.01    0.04
   1   2   8    1.68    0.12
   1   2   8    1.83    0.11
  -1   2  -8    1.86    0.10
  -1   2  -8    1.79    0.11
   1  -2   8    1.97    0.13
   1  -2   8    1.86    0.09
  -1  -2  -8    1.85    0.29
   1   2   9    5.53    0.20
   1   2   9    4.89    0.21
  -1   2  -9    5.20    0.18
  -1   2  -9    5.19    0.20
  -1  -2  -9    5.08    0.25
   1  -2   9    5.19    0.16
   1  -2   9    5.11    0.21
   1   2  10   16.34    0.40
   1   2  10   16.86    0.45
  -1   2 -10   16.08    0.42
  -1   2 -10   16.88    0.39
  -1  -2 -10   15.64    0.74
   1  -2  10   16.85    0.45
   1   2  11   10.28    0.30
  -1   2 -11    9.72    0.52
   1   2  11    9.47    0.33
   1  -2  11    9.34    0.34
  -1  -2 -11    9.69    0.32
  -1   2 -12   20.28    0.55
   1   2  12   19.51    0.54
  -1  -2 -12   19.59    0.52
   1  -2  12   20.54    0.56
  -1   2 -13    3.29    0.20
   1   2  13    3.56    0.21
   1  -2  13    3.69    0.22
  -1  -2 -13    3.12    0.20
  -1   2 -14    2.57    0.19
   1   2  14    3.15    0.22
   1  -2  14    2.70    0.21
  -1  -2 -14    2.69    0.19
   1   2  15    0.44    0.11
  -1   2 -15    0.38    0.10
   1  -2  15    0.51    0.12
  -1  -2 -15    0.43    0.11
  -1   2 -16    0.04    0.08
   1   2  16    0.04    0.09
  -1  -2 -16   -0.05    0.07
   1  -2  16   -0.03    0.08
   1   3 -16    7.67    0.49
  -1   3  16    7.57    0.35
   1  -3 -16    7.27    0.33
  -1  -3  16    7.13    0.35
  -1   3  15    3.34    0.23
   1   3 -15    3.37    0.22
  -1  -3  15    3.02    0.22
   1  -3 -15    3.23    0.57
  -1   3  14    0.07    0.07
   1   3 -14    0.08    0.07
  -1  -3  14   -0.03    0.07
   1  -3 -14    0.02    0.17
   1   3 -13    5.12    0.24
  -1   3  13    4.57    0.24
  -1  -3  13    4.47    0.24
   1  -3 -13    4.41    0.23
   1   3 -12    3.15    0.18
  -1   3  12    3.18    0.19
   1   3 -12    3.23    0.17
  -1  -3  12    3.37    0.20
   1  -3 -12    3.17    0.18
  -1   3  11    6.38    0.27
  -1   3  11    6.74    0.23
   1   3 -11    6.56    0.24
   1   3 -11    6.36    0.24
  -1  -3  11    6.26    0.27
   1  -3 -11    6.04    0.24
   1   3 -10   54.12    1.02
  -1   3  10   53.20    1.07
  -1   3  10   55.98    1.01
   1   3 -10   54.36    1.01
  -1  -3  10   54.05    1.08
   1  -3 -10   53.25    1.02
   1   3  -9   21.74    0.51
   1   3  -9   21.61    0.48
  -1   3   9   21.80    0.52
  -1   3   9   21.87    0.48
   1  -3  -9   21.34    0.49
  -1  -3   9   22.00    0.53
   1   3  -8  113.84    1.95
  -1   3   8  116.54    1.99
  -1   3   8  114.34    1.91
   1   3  -8  112.93    1.89
   1  -3  -8  111.43    1.90
   1  -3  -8  112.87    1.84
  -1  -3   8  113.78    1.98
  -1   3   7    2.64    0.12
  -1   3   7    2.87    0.15
   1   3  -7    2.53    0.74
   1   3  -7    2.67    0.13
  -1  -3   7    3.01    0.15
   1  -3  -7    2.63    0.13
  -1  -3   7    2.48    0.09
   1  -3  -7    2.66    0.10
  -1   3   6    4.20    0.12
  -1   3   6    4.19    0.15
   1   3  -6    4.21    0.15
   1   3  -6    4.15    0.16
  -1  -3   6    4.52    0.17
   1  -3  -6    4.00    0.14
  -1  -3   6    4.04    0.12
  -1   3   5    2.66    0.12
   1   3  -5    2.56    0.10
  -1   3   5    2.71    0.13
   1   3  -5    2.70    0.12
  -1   3   5    2.75    0.09
  -1  -3   5    2.63    0.13
  -1  -3   5    2.66    0.09
   1  -3  -5    2.84    0.11
  -1   3   4    2.22    0.14
   1   3  -4    2.22    0.11
  -1   3   4    2.27    0.08
  -1   3   4    2.31    0.11
  -1  -3   4    2.12    0.11
  -1  -3   4    2.35    0.09
   1  -3  -4    2.30    0.09
  -1  -3   4    2.25    0.08
   1   3  -3    3.78    0.11
   1   3  -3    3.69    0.33
  -1   3   3    3.95    0.12
  -1   3   3    3.71    0.13
  -1  -3   3    3.71    0.13
   1  -3  -3    3.66    0.13
   1  -3  -3    3.60    0.10
  -1  -3   3    3.87    0.10
   1   3  -2   68.87    1.12
  -1   3   2   67.48    1.13
   1   3  -2   65.96    1.15
  -1  -3   2   69.17    1.08
   1  -3  -2   67.22    1.16
   1  -3  -2   68.01    1.08
  -1  -3   2   68.96    1.70
  -1   3   1   12.10    0.26
   1   3  -1   11.66    0.26
  -1   3   1   11.49    0.50
   1   3  -1   12.03    0.25
   1  -3  -1   12.01    0.20
  -1  -3   1   11.63    0.21
   1  -3  -1   11.61    0.26
  -1  -3   1   12.10    0.27
  -1   3   0  298.16    4.71
   1   3   0  297.64    5.25
  -1   3   0  302.99    5.30
   1   3   0  300.04    4.74
  -1  -3   0  298.30    4.80
   1  -3   0  293.26    5.31
  -1  -3   0  303.25    4.72
  -1   3  -1    3.32    0.07
   1   3   1    3.22    0.12
  -1   3  -1    3.55    0.12
   1   3   1    3.40    0.11
  -1   3  -1    3.56    0.12
   1  -3   1    3.48    0.12
  -1  -3  -1    3.41    0.09
  -1  -3  -1    3.36    0.12
  -1   3  -2    4.83    0.15
  -1   3  -2    4.95    0.11
  -1   3  -2    5.05    0.14
   1   3   2    5.02    0.26
   1   3   2    4.87    0.15
  -1  -3  -2    5.01    0.15
   1  -3   2    4.99    0.15
   1   3   3    6.77    0.19
  -1   3  -3    6.88    0.19
  -1   3  -3    6.93    0.27
   1   3   3    6.81    0.15
   1   3   3    6.71    0.20
  -1  -3  -3    6.59    0.19
   1  -3   3    6.79    0.38
   1  -3   3    6.98    0.19
  -1  -3  -3    6.74    0.17
  -1   3  -4    6.72    0.28
   1   3   4    6.84    0.20
   1   3   4    6.63    0.14
  -1   3  -4    6.68    0.17
   1   3   4    6.79    0.21
  -1  -3  -4    6.72    0.18
   1  -3   4    6.85    0.20
   1  -3   4    6.83    0.18
  -1   3  -5   58.19    1.02
  -1   3  -5   56.68    0.97
   1   3   5   56.97    0.93
   1   3   5   57.94    1.04
   1   3   5   56.10    1.01
   1  -3   5   55.92    1.04
  -1  -3  -5   57.99    0.99
   1  -3   5   57.64    0.98
  -1   3  -6    0.02    0.03
   1   3   6   -0.01    0.03
  -1   3  -6    0.01    0.04
   1   3   6    0.12    0.04
  -1  -3  -6    0.03    0.03
   1  -3   6    0.09    0.05
  -1  -3  -6    0.08    0.02
   1  -3   6    0.08    0.04
   1   3   7    8.06    0.26
  -1   3  -7    8.17    0.24
   1   3   7    8.30    0.25
  -1   3  -7    8.00    0.23
  -1  -3  -7    7.97    0.24
   1  -3   7    8.09    0.26
   1  -3   7    8.52    0.21
   1   3   8    0.47    0.07
  -1   3  -8    0.37    0.07
  -1   3  -8    0.35    0.07
   1   3   8    0.30    0.07
   1  -3   8    0.44    0.06
  -1  -3  -8    0.40    0.07
   1  -3   8    0.51    0.08
   1   3   9    3.02    0.15
   1   3   9    2.83    0.16
  -1   3  -9    2.92    0.15
  -1   3  -9    2.91    0.15
  -1  -3  -9    2.78    0.15
   1  -3   9    2.85    0.17
   1   3  10    4.90    0.48
  -1   3 -10    4.60    0.48
  -1   3 -10    4.73    0.23
   1   3  10    4.48    0.22
   1  -3  10    4.51    0.22
  -1  -3 -10    4.71    0.21
   1   3  11   24.35    0.61
   1   3  11   24.91    0.57
  -1   3 -11   25.47    0.71
  -1   3 -11   24.97    0.60
  -1  -3 -11   23.95    0.58
   1  -3  11   24.37    0.62
   1   3  12    0.05    0.06
  -1   3 -12    0.09    0.12
   1   3  12    0.05    0.06
  -1  -3 -12    0.03    0.06
   1  -3  12    0.13    0.06
   1   3  13    0.53    0.11
  -1   3 -13    0.49    0.10
   1  -3  13    0.50    0.11
  -1  -3 -13    0.52    0.10
  -1   3 -14    0.13    0.08
   1   3  14    0.13    0.08
   1  -3  14   -0.01    0.07
  -1  -3 -14    0.18    0.08
  -1   3 -15   14.37    0.46
   1   3  15   13.78    0.49
  -1  -3 -15   15.21    0.48
   1  -3  15   14.40    0.50
   1   3  16    8.27    0.38
  -1   3 -16    8.91    0.37
  -1  -3 -16    8.36    0.36
   1  -3  16    9.37    0.40
  -1   4  16    0.01    0.08
   1   4 -16    0.14    0.26
   1  -4 -16    0.22    0.09
  -1  -4  16   -0.05    0.09
  -1   4  15    5.87    0.30
   1   4 -15    6.00    0.42
   1  -4 -15    5.86    0.28
  -1  -4  15    6.32    0.32
  -1   4  14    0.34    0.10
   1   4 -14    0.36    0.09
   1  -4 -14    0.39    0.09
  -1  -4  14    0.33    0.10
  -1   4  13    0.03    0.06
   1   4 -13    0.27    0.08
   1   4 -13    0.08    0.07
  -1  -4  13    0.25    0.08
   1  -4 -13    0.09    0.07
   1   4 -12    3.17    0.18
  -1   4  12    3.45    0.20
   1   4 -12    3.08    0.18
  -1   4  12    3.21    0.18
  -1  -4  12    3.00    0.20
   1  -4 -12    2.93    0.18
  -1   4  11    3.91    0.19
   1   4 -11    3.31    0.18
   1   4 -11    3.57    0.18
  -1   4  11    3.73    0.21
   1  -4 -11    3.84    0.19
  -1  -4  11    3.64    0.21
   1   4 -10    0.38    0.08
  -1   4  10    0.78    0.10
  -1   4  10    0.57    0.09
   1   4 -10    0.49    0.09
  -1  -4  10    0.55    0.10
   1  -4 -10    0.51    0.09
   1   4  -9    1.85    0.12
   1   4  -9    1.66    0.12
  -1   4   9    1.70    0.12
  -1   4   9    1.99    0.14
  -1  -4   9    1.79    0.13
   1  -4  -9    2.05    0.13
  -1   4   8    0.76    0.09
   1   4  -8    0.84    0.10
  -1   4   8    0.83    0.10
   1   4  -8    0.86    0.08
   1  -4  -8    0.89    0.08
  -1  -4   8    0.95    0.11
   1   4  -7    0.56    0.08
  -1   4   7    0.55    0.06
  -1   4   7    0.61    0.08
   1   4  -7    0.61    0.07
  -1   4   7    0.68    0.09
  -1  -4   7    0.56    0.06
  -1  -4   7    0.60    0.08
   1  -4  -7    0.57    0.07
  -1   4   6   -0.02    0.02
  -1   4   6    0.05    0.09
   1   4  -6   -0.01    0.03
   1   4  -6    0.02    0.60
  -1   4   6   -0.07    0.03
  -1  -4   6   -0.03    0.03
   1  -4  -6    0.01    0.03
  -1  -4   6    0.01    0.02
   1   4  -5    4.70    0.14
  -1   4   5    4.45    0.19
  -1   4   5    4.70    0.17
   1   4  -5    4.55    0.17
  -1  -4   5    4.50    0.14
  -1  -4   5    4.24    0.17
   1  -4  -5    4.58    0.14
  -1   4   4   14.79    0.35
  -1   4   4   14.79    0.31
   1   4  -4   15.07    0.30
   1   4  -4   15.19    0.36
   1   4  -4   15.16    0.31
   1  -4  -4   15.28    0.30
  -1  -4   4   15.37    0.37
   1  -4  -4   14.90    0.36
  -1   4   3   26.78    0.51
   1   4  -3   27.46    0.50
   1   4  -3   26.01    0.53
   1  -4  -3   26.59    0.46
  -1  -4   3   26.33    0.46
  -1  -4   3   26.97    0.55
   1  -4  -3   26.84    0.54
   1   4  -2   46.67    0.85
  -1   4   2   48.09    0.89
   1   4  -2   47.06    0.82
  -1   4   2   47.33    0.85
   1  -4  -2   46.79    0.86
   1  -4  -2   47.30    0.85
  -1  -4   2   46.32    0.76
  -1  -4   2   47.80    0.87
   1   4  -1   17.20    0.36
  -1   4   1   17.52    0.36
  -1   4   1   17.01    0.37
   1   4  -1   17.05    0.37
   1  -4  -1   16.97    0.37
  -1  -4   1   17.19    0.29
  -1  -4   1   16.60    0.37
   1   4   0   17.33    0.37
   1   4   0   17.22    0.36
  -1   4   0   17.46    0.37
  -1   4   0   17.79    0.48
  -1  -4   0   17.54    0.38
  -1  -4   0   17.57    0.30
   1  -4   0   17.71    0.38
  -1   4  -1   -0.02    0.03
   1   4   1    0.03    0.09
   1   4   1    0.02    0.03
  -1   4  -1    0.00    0.03
  -1  -4  -1    0.02    0.02
  -1  -4  -1   -0.01    0.03
   1  -4   1    0.01    0.03
  -1   4  -2    4.49    0.15
   1   4   2    4.62    0.20
   1   4   2    4.41    0.16
  -1   4  -2    4.52    0.16
  -1   4  -2    4.64    0.15
  -1  -4  -2    4.57    0.16
  -1  -4  -2    4.69    0.12
   1  -4   2    4.39    0.16
  -1   4  -3    2.67    0.08
   1   4   3    2.51    0.09
   1   4   3    2.65    0.12
  -1   4  -3    2.42    0.12
   1  -4   3    2.51    0.11
  -1  -4  -3    2.55    0.18
  -1  -4  -3    2.39    0.12
   1  -4   3    2.57    0.12
   1   4   4    3.78    0.11
  -1   4  -4    3.82    0.23
   1   4   4    3.76    0.40
  -1   4  -4    3.75    0.15
   1  -4   4    3.90    0.14
  -1  -4  -4    3.67    0.15
  -1  -4  -4    3.81    0.13
   1  -4   4    3.98    0.16
  -1   4  -5   20.66    0.45
  -1   4  -5   21.13    0.48
   1   4   5   21.13    0.47
   1   4   5   20.96    0.55
   1   4   5   21.29    0.48
  -1  -4  -5   21.24    0.43
   1  -4   5   20.68    0.47
   1  -4   5   21.67    0.43
  -1   4  -6    3.94    0.38
   1   4   6    3.80    0.17
   1   4   6    3.75    0.17
  -1   4  -6    3.83    0.14
   1  -4   6    3.85    0.17
   1  -4   6    3.92    0.14
  -1  -4  -6    3.66    0.14
  -1   4  -7    1.72    0.10
  -1   4  -7    1.77    0.16
   1   4   7    1.60    0.12
   1   4   7    1.39    0.11
  -1  -4  -7    1.56    0.10
   1  -4   7    1.78    0.10
   1  -4   7    1.52    0.12
  -1   4  -8    0.75    0.13
  -1   4  -8    0.60    0.11
   1   4   8    0.57    0.16
   1   4   8    0.55    0.09
   1  -4   8    0.79    0.10
  -1  -4  -8    0.70    0.09
   1   4   9   13.56    0.37
   1   4   9   12.98    0.39
  -1   4  -9   13.39    0.77
  -1   4  -9   13.23    0.85
   1  -4   9   12.95    0.39
  -1  -4  -9   12.99    0.36
   1   4  10    3.41    0.18
  -1   4 -10    3.62    0.23
  -1   4 -10    3.50    0.17
   1   4  10    3.35    0.19
   1  -4  10    3.16    0.19
  -1  -4 -10    3.30    0.17
  -1   4 -11    6.60    0.28
   1   4  11    6.69    0.26
   1   4  11    6.39    0.28
  -1   4 -11    6.70    0.25
   1  -4  11    6.39    0.28
  -1  -4 -11    6.09    0.25
   1   4  12    0.34    0.14
  -1   4 -12    0.19    0.07
  -1   4 -12    0.06    0.06
   1   4  12    0.30    0.08
  -1  -4 -12    0.15    0.07
   1  -4  12    0.17    0.07
  -1   4 -13    8.62    0.32
   1   4  13    8.28    0.34
   1  -4  13    8.38    0.35
  -1  -4 -13    8.34    0.32
   1   4  14    0.22    0.09
  -1   4 -14    0.00    0.07
  -1  -4 -14    0.16    0.08
   1  -4  14    0.04    0.07
  -1   4 -15    9.01    0.35
   1   4  15    8.79    0.38
   1  -4  15    8.67    0.38
  -1  -4 -15    9.18    0.37
  -1   5  15    2.40    0.44
  -1  -5  15    2.60    0.22
   1  -5 -15    2.76    0.20
  -1   5  14    1.10    0.37
   1   5 -14    0.98    0.17
   1  -5 -14    1.36    0.15
  -1  -5  14    1.32    0.15
  -1   5  13    0.46    0.30
   1   5 -13    0.34    0.09
   1   5 -13    0.44    0.11
   1  -5 -13    0.55    0.10
  -1  -5  13    0.43    0.11
  -1   5  12    1.73    0.14
   1   5 -12    1.85    0.15
   1   5 -12    1.75    0.14
  -1   5  12    1.83    0.16
   1  -5 -12    1.84    0.15
  -1  -5  12    1.54    0.16
  -1   5  11   19.79    0.50
   1   5 -11   18.75    0.50
   1   5 -11   19.29    0.47
  -1   5  11   18.73    0.53
  -1  -5  11   18.60    0.53
   1  -5 -11   19.50    1.10
   1   5 -10    4.49    0.19
  -1   5  10    4.34    0.20
   1   5 -10    4.17    0.20
  -1   5  10    4.14    0.22
  -1  -5  10    4.02    0.21
   1  -5 -10    4.11    0.22
   1   5  -9   21.57    0.48
   1   5  -9   21.22    0.53
  -1   5   9   21.37    0.52
   1  -5  -9   21.55    0.98
  -1  -5   9   21.51    0.55
   1   5  -8    0.96    0.09
   1   5  -8    0.76    0.10
  -1   5   8    0.81    0.10
  -1   5   8    0.78    0.11
  -1  -5   8    0.77    0.10
   1  -5  -8    0.87    0.12
   1   5  -7   16.60    0.43
  -1   5   7   16.83    0.88
   1   5  -7   17.01    0.37
  -1   5   7   16.66    0.44
  -1  -5   7   16.94    0.44
   1  -5  -7   17.12    0.38
  -1   5   6    4.10    0.14
   1   5  -6    4.19    0.18
  -1   5   6    3.98    0.18
   1   5  -6    4.35    0.14
   1  -5  -6    4.12    0.18
  -1  -5   6    4.21    0.14
   1  -5  -6    4.10    0.18
  -1  -5   6    4.18    0.19
   1   5  -5    7.41    0.24
  -1   5   5    7.57    0.20
   1   5  -5    7.52    0.19
  -1   5   5    7.29    0.24
  -1  -5   5    7.45    0.25
  -1  -5   5    7.29    0.20
   1  -5  -5    7.43    0.25
   1  -5  -5    7.29    0.23
  -1   5   4    2.90    0.14
   1   5  -4    3.07    0.10
   1   5  -4    2.99    0.12
  -1   5   4    3.09    0.13
   1   5  -4    3.13    0.15
   1  -5  -4    3.11    0.10
  -1  -5   4    3.00    0.15
   1  -5  -4    2.86    0.14
  -1   5   3   11.45    0.31
  -1   5   3   11.33    0.28
   1   5  -3   11.37    0.30
   1   5  -3   11.38    0.28
   1   5  -3   11.55    0.26
   1  -5  -3   11.65    0.31
   1  -5  -3   11.20    0.23
   1   5  -2   16.24    0.36
  -1   5   2   16.48    0.37
  -1   5   2   16.59    0.38
   1   5  -2   16.58    0.54
   1  -5  -2   16.33    0.28
   1  -5  -2   15.81    0.38
  -1  -5   2   16.37    0.39
  -1  -5   2   16.33    0.28
   1   5  -1   26.59    0.54
   1   5  -1   26.31    0.53
  -1   5   1   27.18    0.54
  -1   5   1   27.22    0.55
   1  -5  -1   26.56    0.55
  -1  -5   1   26.72    0.56
  -1   5   0    3.66    0.15
   1   5   0    3.69    0.15
   1   5   0    3.79    0.14
  -1   5   0    3.59    0.15
  -1  -5   0    3.52    0.08
  -1  -5   0    3.66    0.15
   1  -5   0    3.71    0.15
  -1   5  -1   21.55    0.46
  -1   5  -1   21.51    0.47
   1   5   1   21.10    0.46
   1   5   1   22.00    0.45
   1  -5   1   21.84    0.47
  -1  -5  -1   21.79    0.48
  -1  -5  -1   21.99    0.37
  -1   5  -2    0.49    0.06
  -1   5  -2    0.54    0.07
   1   5   2    0.48    0.06
   1   5   2    0.49    0.07
  -1  -5  -2    0.59    0.05
   1  -5   2    0.57    0.07
  -1  -5  -2    0.51    0.07
   1   5   3   26.31    0.50
  -1   5  -3   26.33    0.56
  -1   5  -3   26.14    0.50
   1   5   3   25.20    0.55
  -1   5  -3   26.05    0.52
  -1  -5  -3   25.77    0.56
  -1  -5  -3   26.54    0.47
   1  -5   3   25.86    0.55
   1  -5   3   26.02    0.52
   1   5   4   41.04    0.74
   1   5   4   40.94    0.81
  -1   5  -4   41.11    0.81
  -1   5  -4   41.39    0.70
  -1  -5  -4   42.55    0.73
   1  -5   4   41.51    0.77
   1  -5   4   41.53    0.82
  -1  -5  -4   41.90    0.82
  -1   5  -5    2.57    0.14
   1   5   5    2.77    0.15
   1   5   5    2.77    0.11
  -1   5  -5    2.78    0.11
   1  -5   5    2.70    0.38
   1  -5   5    2.86    0.31
  -1  -5  -5    3.09    0.17
  -1  -5  -5    2.94    0.15
  -1   5  -6    3.37    0.13
   1   5   6    3.44    0.17
  -1   5  -6    3.11    0.16
   1  -5   6    3.60    0.17
  -1  -5  -6    3.34    0.14
  -1  -5  -6    3.40    0.17
   1  -5   6    3.48    0.14
  -1   5  -7   28.36    0.55
  -1   5  -7   27.19    0.62
   1   5   7   29.13    0.65
   1   5   7   28.06    0.62
   1  -5   7   28.75    0.57
   1  -5   7   27.84    0.64
  -1  -5  -7   27.62    0.57
   1   5   8   -0.01    0.05
   1   5   8   -0.03    0.05
  -1   5  -8    0.05    0.05
  -1   5  -8    0.03    0.04
  -1  -5  -8    0.04    0.05
   1  -5   8   -0.04    0.05
  -1   5  -9   26.65    0.62
  -1   5  -9   27.66    0.57
   1   5   9   26.43    0.65
   1   5   9   27.21    0.62
  -1  -5  -9   26.59    0.59
   1  -5   9   26.50    0.64
   1   5  10    0.93    0.12
  -1   5 -10    0.94    0.11
  -1   5 -10    0.96    0.11
   1   5  10    0.87    0.12
  -1  -5 -10    0.76    0.10
   1  -5  10    0.75    0.11
  -1   5 -11    3.17    0.18
   1   5  11    3.07    0.20
  -1   5 -11    2.79    0.17
   1   5  11    3.25    0.19
   1  -5  11    2.76    0.19
  -1  -5 -11    2.85    0.17
  -1   5 -12    1.88    0.15
   1   5  12    1.78    0.16
  -1   5 -12    1.96    0.15
   1   5  12    1.79    0.15
  -1  -5 -12    1.75    0.15
   1  -5  12    1.52    0.16
   1   5  13    9.54    0.35
   1   5  13    9.85    0.39
   1  -5  13    9.81    0.39
  -1  -5 -13   10.02    0.36
   1   5  14   -0.09    0.07
  -1  -5 -14    0.14    0.08
   1  -5  14    0.27    0.09
   1   5  15    3.35    0.25
   1  -5  15    3.99    0.26
  -1  -5 -15    3.36    0.22
  -1   6  14    5.54    0.31
   1   6 -14    6.60    0.29
  -1  -6  14    5.84    0.31
   1  -6 -14    6.45    0.29
  -1   6  13   20.59    0.62
   1   6 -13   22.73    0.69
  -1   6  13   21.56    0.58
   1  -6 -13   22.34    0.56
  -1  -6  13   21.20    0.63
  -1   6  12    1.24    0.13
   1   6 -12    0.77    0.12
  -1   6  12    1.00    0.13
  -1  -6  12    1.11    0.13
   1  -6 -12    1.09    0.12
  -1   6  11   11.68    0.38
   1   6 -11   12.28    0.92
  -1   6  11   11.52    0.40
  -1  -6  11   11.12    0.40
   1  -6 -11   11.69    0.35
  -1   6  10    5.88    0.25
  -1   6  10    5.47    0.26
   1   6 -10    5.70    0.26
  -1  -6  10    5.30    0.26
   1  -6 -10    5.95    0.23
  -1   6   9    0.00    0.06
   1   6  -9    0.07    0.07
  -1   6   9    0.17    0.07
   1  -6  -9    0.00    0.05
  -1  -6   9    0.10    0.06
   1  -6  -9    0.10    0.05
  -1   6   8    1.75    0.13
   1   6  -8    1.66    0.14
   1  -6  -8    1.65    0.14
   1  -6  -8    1.66    0.11
  -1  -6   8    1.71    0.14
   1   6  -7    9.77    0.32
  -1   6   7    9.64    0.31
   1  -6  -7    9.73    0.26
   1  -6  -7    9.39    0.32
  -1  -6   7    9.39    0.32
  -1   6   6   14.02    0.39
   1   6  -6   15.01    0.41
  -1  -6   6   14.24    0.41
   1  -6  -6   14.93    0.41
  -1  -6   6   15.26    0.35
  -1   6   5   29.61    0.65
   1   6  -5   30.21    0.66
  -1   6   5   30.41    0.59
   1   6  -5   30.48    0.59
   1  -6  -5   29.06    0.65
  -1  -6   5   29.90    0.67
  -1  -6   5   31.22    0.60
  -1   6   4   12.73    0.31
   1   6  -4   12.46    0.31
  -1   6   4   12.59    0.35
   1   6  -4   12.11    0.52
  -1  -6   4   12.41    0.36
   1  -6  -4   12.05    0.35
   1   6  -3    1.58    0.10
  -1   6   3    1.50    0.11
  -1   6   3    1.50    0.10
   1   6  -3    1.24    0.18
   1  -6  -3    1.60    0.11
  -1  -6   3    1.37    0.11
   1   6  -2    0.44    0.06
  -1   6   2    0.45    0.08
   1   6  -2    0.57    0.08
  -1   6   2    0.55    0.07
   1  -6  -2    0.42    0.07
  -1  -6   2    0.45    0.08
  -1   6   1    4.21    0.17
   1   6  -1    4.16    0.17
  -1   6   1    4.10    0.17
   1   6  -1    4.31    0.17
  -1  -6   1    4.27    0.18
   1  -6  -1    4.20    0.18
  -1   6   0    0.37    0.07
   1   6   0    0.44    0.06
   1   6   0    0.51    0.07
  -1   6   0    0.42    0.08
  -1  -6   0    0.35    0.07
   1  -6   0    0.47    0.07
  -1   6  -1    0.67    0.21
   1   6   1    0.88    0.09
  -1   6  -1    0.80    0.08
   1   6   1    0.80    0.09
   1  -6   1    0.90    0.09
  -1  -6  -1    0.95    0.09
  -1   6  -2    0.06    0.04
   1   6   2    0.08    0.04
   1   6   2    0.00    0.04
  -1   6  -2    0.02    0.03
   1  -6   2    0.07    0.13
  -1  -6  -2    0.02    0.04
  -1   6  -3   18.58    0.91
   1   6   3   17.15    0.45
   1   6   3   18.20    0.39
  -1   6  -3   16.59    0.43
   1  -6   3   17.72    0.44
  -1  -6  -3   17.39    0.44
   1   6   4    0.06    0.05
  -1   6  -4    0.02    0.04
   1   6   4    0.01    0.03
   1  -6   4   -0.03    0.04
  -1  -6  -4   -0.01    0.04
   1  -6   4    0.02    0.04
  -1  -6  -4   -0.03    0.03
  -1   6  -5   33.92    0.74
   1   6   5   35.47    1.54
  -1  -6  -5   35.92    0.65
   1  -6   5   36.05    0.96
   1  -6   5   35.64    0.75
  -1  -6  -5   35.12    0.75
  -1   6  -6    2.07    0.15
   1   6   6    1.94    0.14
   1  -6   6    1.94    0.14
   1  -6   6    2.38    0.13
  -1  -6  -6    2.10    0.16
  -1  -6  -6    2.00    0.14
  -1   6  -7    2.45    0.16
   1   6   7    2.65    0.17
  -1  -6  -7    2.64    0.28
   1  -6   7    2.51    0.16
  -1  -6  -7    2.38    0.16
   1   6   8   10.02    0.34
  -1   6  -8   10.27    0.34
  -1  -6  -8   10.32    0.35
   1  -6   8    9.90    0.34
  -1  -6  -8   10.67    0.32
   1   6   9    1.18    0.13
  -1   6  -9    1.18    0.13
  -1  -6  -9    1.37    0.13
  -1  -6  -9    1.15    0.11
   1  -6   9    1.19    0.13
   1   6  10    0.25    0.08
  -1   6 -10    0.06    0.06
   1   6  10    0.02    0.06
  -1  -6 -10   -0.03    0.05
   1  -6  10    0.15    0.07
   1   6  11    7.02    0.31
  -1   6 -11    7.06    0.29
   1   6  11    7.60    0.31
  -1  -6 -11    7.27    0.28
   1  -6  11    7.40    0.31
   1   6  12    1.09    0.13
   1   6  12    1.04    0.13
  -1   6 -12    0.80    0.12
  -1  -6 -12    0.64    0.11
   1  -6  12    0.97    0.14
   1   6  13   10.20    0.41
   1   6  13   10.74    1.00
  -1   6 -13   10.76    0.38
   1  -6  13   10.01    0.41
  -1  -6 -13   11.64    0.38
   1   6  14   -0.01    0.08
  -1  -6 -14    0.02    0.13
   1  -6  14    0.15    0.09
  -1   7  14    0.81    0.15
   1   7 -14    0.48    0.12
  -1  -7  14    0.66    0.15
  -1   7  13    0.07    0.08
   1   7 -13    0.01    0.07
   1  -7 -13    0.19    0.08
  -1  -7  13    0.13    0.09
  -1   7  12    1.45    0.15
   1   7 -12    1.46    0.15
   1  -7 -12    1.39    0.16
  -1  -7  12    1.52    0.16
   1   7 -11    0.77    0.12
  -1   7  11    0.53    0.10
   1  -7 -11    0.48    0.10
  -1  -7  11    0.40    0.11
  -1   7  10    3.06    0.19
   1   7 -10    3.10    0.20
   1  -7 -10    2.89    0.20
  -1  -7  10    3.03    0.21
  -1   7   9    3.36    0.20
   1   7  -9    3.35    0.26
   1  -7  -9    3.49    0.21
  -1  -7   9    3.39    0.21
  -1   7   8    3.25    0.19
   1   7  -8    3.06    0.29
  -1  -7   8    3.07    0.19
   1  -7  -8    3.07    0.19
  -1   7   7    0.16    0.07
   1   7  -7    0.26    0.11
  -1  -7   7    0.19    0.08
   1  -7  -7    0.24    0.07
  -1   7   6    0.81    0.11
   1   7  -6    0.85    0.11
   1  -7  -6    1.08    0.11
  -1  -7   6    0.89    0.11
  -1   7   5    6.43    0.26
   1   7  -5    7.06    0.23
   1   7  -5    6.47    0.26
  -1   7   5    7.17    0.23
  -1  -7   5    6.91    0.27
   1  -7  -5    6.68    0.26
  -1   7   4    3.11    0.17
  -1   7   4    2.86    0.14
   1   7  -4    2.75    0.14
   1   7  -4    3.10    0.17
   1  -7  -4    2.68    0.16
  -1  -7   4    3.08    0.18
  -1   7   3   18.08    0.47
   1   7  -3   18.97    0.44
   1   7  -3   18.45    0.47
  -1   7   3   19.17    0.44
   1  -7  -3   17.95    0.47
  -1  -7   3   18.42    0.48
  -1   7   2    0.63    0.09
  -1   7   2    0.56    0.22
   1   7  -2    0.85    0.09
   1   7  -2    0.76    0.09
   1  -7  -2    0.71    0.09
  -1  -7   2    0.67    0.09
  -1   7   1    5.01    0.21
   1   7  -1    5.11    0.20
   1   7  -1    5.34    0.21
  -1   7   1    5.02    0.20
   1  -7  -1    4.98    0.21
  -1  -7   1    5.17    0.22
   1   7   0    1.12    0.10
   1   7   0    0.89    0.09
  -1   7   0    1.06    0.10
  -1   7   0    0.89    0.10
  -1  -7   0    0.92    0.11
   1  -7   0    1.08    0.11
  -1   7  -1    9.03    0.29
   1   7   1    9.29    0.30
   1   7   1    9.91    0.29
  -1   7  -1    9.43    0.29
  -1  -7  -1    9.22    0.31
   1  -7   1   10.39    0.32
   1   7   2   -0.01    0.05
   1   7   2    0.10    0.05
  -1   7  -2    0.10    0.10
  -1   7  -2    0.06    0.05
   1  -7   2    0.05    0.13
  -1  -7  -2    0.15    0.06
   1   7   3    3.12    0.14
   1   7   3    3.09    0.17
  -1   7  -3    3.17    0.17
  -1   7  -3    3.19    0.23
   1  -7   3    3.07    0.17
  -1  -7  -3    3.02    0.17
  -1   7  -4    1.66    0.13
   1   7   4    1.47    0.13
   1  -7   4    1.42    0.11
  -1  -7  -4    1.63    0.13
   1  -7   4    1.55    0.13
  -1   7  -5    9.43    0.32
   1   7   5    9.35    0.32
   1  -7   5    9.62    0.29
   1  -7   5    9.55    0.33
  -1  -7  -5    9.52    0.33
   1   7   6    3.22    0.49
  -1   7  -6    3.36    0.19
  -1  -7  -6    3.79    0.20
   1  -7   6    3.46    0.36
   1  -7   6    3.81    0.25
   1   7   7   10.18    0.35
  -1   7  -7    9.73    0.34
   1  -7   7   10.35    0.36
  -1  -7  -7   11.09    0.37
  -1   7  -8    0.28    0.08
   1   7   8    0.38    0.09
  -1  -7  -8    0.30    0.08
   1  -7   8    0.33    0.09
   1   7   9    4.27    0.23
  -1   7  -9    4.45    0.23
  -1  -7  -9    4.71    0.25
   1  -7   9    4.48    0.24
  -1   7 -10    1.17    0.14
   1   7  10    0.69    0.12
  -1  -7 -10    1.12    0.14
   1  -7  10    1.24    0.14
   1   7  11    1.65    0.16
  -1   7 -11    2.26    0.18
   1  -7  11    2.17    0.19
  -1  -7 -11    2.13    0.18
   1   7  12    8.60    0.35
  -1   7 -12    8.45    0.34
  -1  -7 -12    9.02    0.37
   1  -7  12    8.37    0.36
   1   7  13    2.95    0.64
  -1   7 -13    2.80    0.20
  -1  -7 -13    2.27    0.20
   1  -7  13    2.94    0.22
   1   8 -12    0.04    0.07
  -1   8  12   -0.02    0.07
  -1  -8  12    0.08    0.08
   1  -8 -12   -0.11    0.06
  -1   8  11    5.73    0.28
   1   8 -11    5.71    0.29
   1  -8 -11    5.50    0.29
  -1  -8  11    5.30    0.30
  -1   8  10    9.32    0.36
   1   8 -10    9.63    0.38
   1  -8 -10    9.35    0.37
  -1  -8  10    9.38    0.38
  -1   8   9    1.44    0.15
   1   8  -9    1.29    0.14
   1  -8  -9    1.52    0.16
  -1  -8   9    1.08    0.14
   1   8  -8    1.01    0.13
  -1   8   8    1.15    0.13
   1  -8  -8    1.25    0.14
  -1  -8   8    1.33    0.15
  -1   8   7    1.71    0.15
   1   8  -7    1.70    0.16
   1  -8  -7    1.83    0.16
  -1  -8   7    2.03    0.51
   1   8  -6   13.04    0.41
  -1   8   6   12.96    0.41
  -1  -8   6   12.78    0.42
   1  -8  -6   12.48    0.97
   1   8  -5    3.66    0.17
  -1   8   5    3.67    0.50
   1   8  -5    3.76    0.20
   1  -8  -5    3.52    0.20
  -1  -8   5    3.45    0.21
   1   8  -4    9.06    0.32
  -1   8   4    9.01    0.29
   1   8  -4    9.53    0.30
  -1   8   4    9.34    0.33
  -1  -8   4    9.70    0.34
   1  -8  -4    9.18    0.33
  -1   8   3    2.65    0.17
   1   8  -3    2.75    0.16
   1   8  -3    2.77    0.17
  -1   8   3    2.73    0.16
  -1  -8   3    2.77    0.18
   1  -8  -3    2.88    0.17
  -1   8   2    7.81    0.27
  -1   8   2    7.32    0.28
   1   8  -2    7.20    0.27
   1   8  -2    7.30    0.26
   1  -8  -2    7.78    0.33
  -1  -8   2    6.99    0.28
   1   8  -1    6.29    0.25
  -1   8   1    6.50    0.25
  -1   8   1    6.55    0.25
   1   8  -1    6.67    0.25
   1  -8  -1    6.44    0.26
  -1  -8   1    6.34    0.26
   1   8   0    0.79    0.10
   1   8   0    0.85    0.10
  -1   8   0    0.63    0.10
  -1   8   0    0.79    0.11
  -1  -8   0    0.98    0.12
   1  -8   0    0.86    0.29
   1   8   1    0.34    0.08
  -1   8  -1    0.27    0.07
  -1   8  -1    0.32    0.08
   1   8   1    0.34    0.08
  -1  -8  -1    0.45    0.09
   1  -8   1    0.55    0.10
   1   8   2   22.54    0.56
  -1   8  -2   23.21    0.57
  -1   8  -2   22.94    0.54
   1   8   2   23.27    0.53
   1  -8   2   22.68    0.57
  -1  -8  -2   22.72    0.58
  -1   8  -3    0.49    0.16
   1   8   3    0.65    0.17
  -1   8  -3    0.63    0.17
   1   8   3    0.58    0.10
   1  -8   3    0.60    0.10
  -1  -8  -3    0.55    0.09
  -1   8  -4    3.53    0.20
   1   8   4    3.55    0.20
   1  -8   4    3.68    0.18
  -1  -8  -4    3.37    0.20
   1  -8   4    3.64    0.20
  -1   8  -5    1.21    0.13
   1   8   5    1.48    0.14
   1  -8   5    1.24    0.14
   1  -8   5    1.36    0.12
  -1  -8  -5    1.13    0.13
  -1   8  -6    0.37    0.10
   1   8   6    0.46    0.10
   1  -8   6    0.56    0.10
  -1  -8  -6    0.47    0.10
   1   8   7    3.14    0.20
  -1   8  -7    3.37    0.21
  -1  -8  -7    2.86    0.20
   1  -8   7    3.40    0.21
   1   8   8   -0.02    0.06
  -1   8  -8    0.07    0.07
   1  -8   8    0.06    0.06
  -1  -8  -8   -0.03    0.06
  -1   8  -9    0.29    0.09
   1   8   9    0.29    0.09
   1  -8   9    0.29    0.09
  -1  -8  -9    0.13    0.07
   1   8  10    3.28    0.22
  -1   8 -10    2.81    0.21
   1  -8  10    3.05    0.23
  -1  -8 -10    2.72    0.20
   1   8  11    8.95    0.37
  -1   8 -11    8.39    0.36
   1  -8  11    9.01    0.38
  -1  -8 -11    8.29    0.37
  -1   8 -12   -0.07    0.08
   1   8  12    0.07    0.08
   1  -8  12   -0.05    0.07
  -1  -8 -12   -0.09    0.07
  -1   9  11    0.07    0.09
   1   9 -11    0.04    0.09
   1  -9 -11    0.03    0.07
  -1  -9  11   -0.01    0.09
   1   9 -10    6.97    0.33
  -1   9  10    6.33    0.31
  -1  -9  10    6.77    0.33
   1  -9 -10    6.09    0.31
   1   9  -9    0.86    0.14
  -1   9   9    0.88    0.14
   1  -9  -9    0.88    0.13
  -1  -9   9    0.96    0.14
   1   9  -8    7.68    0.34
  -1   9   8    7.90    0.85
   1  -9  -8    7.49    0.36
  -1  -9   8    7.87    0.35
   1   9  -7    0.56    0.11
  -1   9   7    0.64    0.12
   1  -9  -7    0.77    0.13
  -1  -9   7    0.90    0.13
   1   9  -6    7.74    0.32
  -1   9   6    7.54    0.32
   1  -9  -6    8.36    0.34
  -1  -9   6    7.60    0.33
   1   9  -5    3.96    0.22
  -1   9   5    3.78    0.22
   1  -9  -5    3.74    0.22
  -1  -9   5    3.92    0.23
   1   9  -4    0.23    0.08
  -1   9   4    0.44    0.10
   1   9  -4    0.37    0.09
   1  -9  -4    0.35    0.09
  -1  -9   4    0.29    0.09
  -1   9   3    3.59    0.18
   1   9  -3    3.16    0.18
   1   9  -3    3.10    0.19
  -1   9   3    3.35    0.20
  -1  -9   3    3.41    0.21
   1  -9  -3    3.62    0.21
  -1   9   2    1.50    0.13
   1   9  -2    1.54    0.15
   1   9  -2    1.17    0.13
  -1   9   2    1.41    0.14
   1  -9  -2    1.27    0.13
  -1  -9   2    1.35    0.15
  -1   9   1    2.06    0.24
   1   9  -1    2.17    0.15
  -1   9   1    1.95    0.15
   1   9  -1    2.21    0.16
   1  -9  -1    2.44    0.17
  -1  -9   1    2.15    0.17
  -1   9   0    6.05    0.26
  -1   9   0    5.91    0.25
   1   9   0    5.89    0.25
   1   9   0    6.14    0.25
  -1  -9   0    6.07    0.70
   1  -9   0    6.26    0.27
  -1   9  -1    2.18    0.15
   1   9   1    2.31    0.16
   1   9   1    2.31    0.17
  -1   9  -1    2.59    0.17
  -1  -9  -1    2.16    0.17
   1  -9   1    2.36    0.17
  -1   9  -2    5.96    0.25
   1   9   2    6.14    0.24
  -1   9  -2    5.80    0.26
   1   9   2    6.51    0.28
  -1  -9  -2    6.10    0.28
   1  -9   2    6.27    0.28
  -1   9  -3    0.76    0.12
  -1   9  -3    0.59    0.14
   1   9   3    0.57    0.13
  -1  -9  -3    0.60    0.11
   1  -9   3    0.81    0.11
  -1   9  -4   -0.02    0.06
   1   9   4    0.08    0.07
   1  -9   4   -0.02    0.05
   1  -9   4   -0.02    0.06
  -1  -9  -4    0.05    0.06
   1   9   5    0.10    0.07
  -1   9  -5   -0.02    0.11
  -1  -9  -5    0.09    0.07
   1  -9   5    0.01    0.06
  -1   9  -6    1.28    0.32
   1   9   6    1.25    0.14
   1  -9   6    1.88    0.16
  -1  -9  -6    1.68    0.16
   1   9   7    0.21    0.09
  -1   9  -7    0.32    0.10
   1  -9   7    0.12    0.08
  -1  -9  -7    0.33    0.10
   1   9   8    8.37    0.35
  -1   9  -8    7.64    0.34
   1  -9   8    8.80    0.36
  -1  -9  -8    8.34    0.36
  -1   9  -9   -0.02    0.07
   1   9   9   -0.11    0.07
   1  -9   9    0.01    0.07
  -1  -9  -9    0.00    0.07
   1   9  10    9.20    0.39
  -1   9 -10    9.23    0.39
  -1  -9 -10    8.57    0.38
   1  -9  10    9.32    0.40
   1  10  -9    0.12    0.09
  -1  10   9    0.02    0.08
  -1 -10   9    0.14    0.09
   1 -10  -9    0.07    0.08
  -1  10   8    0.13    0.10
   1  10  -8    0.05    0.08
  -1 -10   8    0.08    0.08
   1 -10  -8   -0.06    0.07
  -1  10   7    0.10    0.08
   1  10  -7    0.17    0.10
   1 -10  -7    0.13    0.08
  -1 -10   7    0.16    0.09
  -1  10   6    3.35    0.22
   1  10  -6    3.58    0.23
  -1 -10   6    3.78    0.25
   1 -10  -6    3.57    0.23
  -1  10   5    0.72    0.12
   1  10  -5    0.82    0.14
   1 -10  -5    1.06    0.14
  -1 -10   5    0.96    0.14
  -1  10   4   25.80    0.68
   1  10  -4   26.07    0.68
  -1 -10   4   26.48    0.70
   1 -10  -4   25.76    0.68
   1  10  -3   11.39    0.44
  -1  10   3   11.43    0.40
   1  10  -3   11.29    0.37
  -1 -10   3   10.70    0.40
   1 -10  -3   11.30    0.41
   1  10  -2   22.44    0.59
   1  10  -2   22.53    0.58
  -1  10   2   21.36    0.56
  -1  10   2   21.74    0.59
  -1 -10   2   20.95    0.60
   1 -10  -2   21.73    0.60
  -1  10   1    5.53    0.25
   1  10  -1    5.28    0.25
   1  10  -1    5.42    0.26
  -1  10   1    5.30    0.26
   1 -10  -1    5.16    0.26
  -1 -10   1    5.50    0.28
   1  10   0    1.34    0.14
  -1  10   0    1.40    0.15
  -1  10   0    1.66    0.15
   1  10   0    1.51    0.14
   1 -10   0    1.47    0.15
  -1 -10   0    1.67    0.16
  -1  10  -1    8.83    0.34
   1  10   1    8.65    0.33
  -1  10  -1    8.57    0.33
   1  10   1    8.87    0.32
   1 -10   1    8.65    0.35
  -1 -10  -1    8.70    0.35
  -1  10  -2    5.47    0.27
   1  10   2    5.96    0.28
  -1  10  -2    6.11    0.27
   1 -10   2    5.76    0.28
  -1 -10  -2    5.61    0.28
  -1  10  -3    7.84    0.33
  -1  10  -3    6.97    0.29
   1  10   3    7.53    0.33
   1 -10   3    7.77    0.31
  -1 -10  -3    7.54    0.33
   1 -10   3    7.82    0.33
  -1  10  -4   25.20    0.67
   1  10   4   25.47    0.68
   1 -10   4   26.69    0.64
  -1 -10  -4   25.67    0.69
   1 -10   4   25.37    0.68
  -1  10  -5    0.27    0.09
   1  10   5    0.16    0.24
  -1 -10  -5    0.30    0.10
   1 -10   5    0.29    0.09
  -1  10  -6    8.92    0.37
   1  10   6    8.87    0.37
  -1 -10  -6    9.62    0.39
   1 -10   6    8.78    0.37
   1  10   7    0.00    0.08
  -1  10  -7    0.05    0.08
   1 -10   7    0.01    0.08
  -1 -10  -7    0.02    0.07
  -1  10  -8    1.77    0.18
   1  10   8    1.86    0.19
   1 -10   8    2.05    0.19
  -1 -10  -8    1.89    0.19
   1  11  -6    0.11    0.17
  -1  11   6    0.19    0.10
   1 -11  -6    0.37    0.10
  -1 -11   6    0.16    0.10
   1  11  -5    0.30    0.10
  -1  11   5    0.49    0.12
  -1 -11   5    0.32    0.11
   1 -11  -5    0.51    0.17
  -1  11   4    0.68    0.14
   1  11  -4    0.49    0.12
  -1 -11   4    0.46    0.12
   1 -11  -4    0.51    0.12
   1  11  -3    0.72    0.13
  -1  11   3    0.67    0.14
   1  11  -3    0.60    0.12
  -1 -11   3    0.77    0.13
   1 -11  -3    0.66    0.13
   1  11  -2    7.26    0.32
   1  11  -2    6.76    0.29
  -1  11   2    6.98    0.32
   1 -11  -2    6.26    0.65
  -1 -11   2    6.62    0.33
   1  11  -1    2.09    0.18
  -1  11   1    2.63    0.20
  -1  11   1    2.55    0.19
   1  11  -1    2.50    0.19
  -1 -11   1    2.44    0.20
   1 -11  -1    2.52    0.20
   1  11   0   23.61    0.65
  -1  11   0   25.08    0.65
  -1  11   0   23.56    0.64
   1  11   0   24.80    0.64
  -1 -11   0   24.70    0.68
   1 -11   0   23.21    0.66
   1  11   1    0.36    0.10
  -1  11  -1    0.16    0.09
  -1  11  -1    0.09    0.08
   1 -11   1   -0.05    0.07
  -1 -11  -1    0.11    0.08
  -1  11  -2   15.16    0.49
   1  11   2   14.89    0.49
  -1  11  -2   14.58    1.02
  -1 -11  -2   14.59    0.50
   1 -11   2   14.99    0.50
   1  11   3    2.21    0.19
  -1  11  -3    2.15    0.19
   1 -11   3    2.22    0.20
  -1 -11  -3    2.31    0.20
   1 -11   3    2.13    0.17
  -1  11  -4    1.40    0.16
   1  11   4    1.00    0.14
  -1 -11  -4    1.04    0.15
   1 -11   4    1.09    0.16
  -1  11  -5   -0.02    0.08
   1  11   5    0.03    0.09
   1 -11   5    0.09    0.09
  -1 -11  -5    0.21    0.09
   1  11   6    1.74    0.19
  -1  11  -6    1.59    0.18
   1 -11   6    2.10    0.19
  -1 -11  -6    2.12    0.20
  -2   0  17   -0.01    0.08
   2   0 -17    0.06    0.08
  -2   0  16    6.22    0.31
   2   0 -16    5.82    0.29
  -2   0  15    0.00    0.07
   2   0 -15    0.04    0.07
  -2   0  14   15.89    0.50
   2   0 -14   17.03    0.48
  -2   0  13    0.08    0.07
   2   0 -13    0.06    0.06
   2   0 -12    9.06    0.31
  -2   0  12    8.37    0.31
   2   0 -11   -0.05    0.04
   2   0 -11   -0.03    0.03
  -2   0  11    0.00    0.05
   2   0 -10    0.82    0.09
   2   0 -10    1.03    0.08
  -2   0  10    0.78    0.10
   2   0  -9    0.03    0.03
  -2   0   9   -0.03    0.04
  -2   0   9    0.00    0.02
   2   0  -9   -0.02    0.04
  -2   0   8   78.62    1.30
  -2   0   8   79.30    1.42
   2   0  -8   80.96    1.35
   2   0  -8   80.68    1.39
  -2   0   7   -0.02    0.02
   2   0  -7   -0.02    0.02
  -2   0   7   -0.02    0.03
   2   0  -7    0.04    0.03
  -2   0   6  149.88    2.38
  -2   0   6  141.88    2.42
  -2   0   6  148.86    2.45
   2   0  -6  150.63    2.39
  -2   0   5   -0.02    0.01
  -2   0   5   -0.01    0.03
  -2   0   5    0.02    0.03
   2   0  -5   -0.05    0.04
   2   0  -4   12.29    0.25
  -2   0   4   12.71    0.27
  -2   0   4   12.99    0.26
  -2   0   4   12.40    0.22
   2   0  -3    0.00    0.03
  -2   0   3   -0.02    0.01
  -2   0   3   -0.03    0.02
  -2   0   3   -0.06    0.02
  -2   0   2   16.83    0.31
   2   0  -2   16.76    0.31
  -2   0   2   17.82    0.31
   2   0  -2   17.54    0.29
  -2   0   1    0.07    0.02
  -2   0   1    0.00    0.01
   2   0  -1   -0.01    0.01
  -2   0   1   -0.02    0.01
  -2   0   0  350.56    5.39
   2   0   0  314.51    5.21
  -2   0   0  338.44    5.25
  -2   0  -1   -0.54    0.03
  -2   0  -2  102.82    1.77
   2   0   2  111.04    1.73
  -2   0  -2  109.24    1.90
   2   0   2  109.89    1.76
   2   0   3    0.01    0.02
  -2   0  -3   -0.03    0.02
  -2   0  -3    0.00    0.02
   2   0   3    0.00    0.02
  -2   0  -4   13.35    0.25
   2   0   4   13.15    0.28
  -2   0  -4   13.79    0.29
   2   0   4   13.05    0.29
   2   0   5   -0.06    0.03
  -2   0  -5   -0.01    0.02
   2   0   5   -0.03    0.03
  -2   0  -5    0.02    0.03
  -2   0  -6   13.76    0.33
   2   0   6   13.62    0.33
   2   0   6   13.54    0.31
  -2   0  -6   14.21    0.27
   2   0   7   -0.02    0.03
  -2   0  -7   -0.05    0.03
  -2   0  -7   -0.01    0.03
   2   0   7    0.03    0.04
  -2   0  -8    0.12    0.04
   2   0   8    0.14    0.05
  -2   0  -8    0.16    0.05
   2   0   8    0.15    0.04
   2   0   9    0.06    0.05
  -2   0  -9    0.01    0.04
   2   0   9   -0.01    0.03
   2   0  10    1.32    0.14
  -2   0 -10    1.32    0.12
   2   0  10    1.27    0.12
  -2   0 -11    0.03    0.05
   2   0  11    0.02    0.05
   2   0  12    0.00    0.06
  -2   0 -12   -0.02    0.05
   2   0  13    0.04    0.06
  -2   0 -13   -0.05    0.05
   2   0  14    0.03    0.06
  -2   0 -14    0.03    0.06
   2   0  15   -0.03    0.07
  -2   0 -15    0.00    0.07
  -2   0 -16    1.93    0.19
   2   0  16    2.15    0.20
   2   1 -17    2.25    0.20
  -2   1  17    2.46    0.27
  -2  -1  17    2.24    0.20
   2  -1 -17    2.17    0.20
   2   1 -16    2.50    0.20
  -2   1  16    2.52    0.21
   2  -1 -16    2.64    0.20
  -2  -1  16    2.34    0.20
  -2   1  15    5.13    0.27
   2   1 -15    4.86    0.25
  -2  -1  15    4.83    0.27
   2  -1 -15    4.85    0.26
  -2   1  14    2.91    0.20
   2   1 -14    2.54    0.18
  -2  -1  14    2.72    0.19
   2  -1 -14    3.02    0.19
  -2   1  13    0.71    0.12
   2   1 -13    0.48    0.10
   2  -1 -13    0.67    0.10
  -2  -1  13    0.57    0.10
  -2   1  12   12.64    0.39
   2   1 -12   11.87    0.37
   2   1 -12   12.65    0.33
   2  -1 -12   12.60    0.37
  -2  -1  12   11.56    0.39
   2   1 -11    0.07    0.04
   2   1 -11    0.00    0.04
  -2   1  11    0.01    0.05
   2  -1 -11   -0.04    0.04
  -2  -1  11    0.03    0.05
   2   1 -10    0.20    0.06
  -2   1  10    0.26    0.11
  -2   1  10    0.30    0.07
   2   1 -10    0.27    0.06
   2  -1 -10    0.20    0.06
  -2  -1  10    0.17    0.06
   2  -1 -10    0.20    0.04
  -2   1   9    0.09    0.05
   2   1  -9    0.12    0.05
  -2   1   9    0.11    0.08
   2   1  -9    0.19    0.05
   2  -1  -9    0.14    0.04
   2  -1  -9    0.14    0.55
  -2  -1   9    0.09    0.05
   2   1  -8    2.84    0.20
  -2   1   8    2.85    0.21
   2   1  -8    2.90    0.12
  -2   1   8    3.03    0.15
  -2  -1   8    2.90    0.08
   2  -1  -8    2.90    0.14
   2  -1  -8    2.88    0.11
  -2  -1   8    2.76    0.14
   2   1  -7    2.32    0.12
  -2   1   7    2.20    0.12
  -2   1   7    2.33    0.09
   2   1  -7    2.63    0.11
  -2  -1   7    2.26    0.12
   2  -1  -7    2.33    0.09
  -2  -1   7    2.35    0.12
  -2  -1   7    2.36    0.11
   2  -1  -7    2.31    0.12
  -2   1   6   39.07    0.68
  -2   1   6   39.59    0.71
   2   1  -6   39.89    0.71
   2  -1  -6   38.86    0.68
  -2  -1   6   38.85    0.64
  -2  -1   6   39.15    0.71
  -2  -1   6   39.27    0.74
   2   1  -5    1.21    0.07
  -2   1   5    1.21    0.08
  -2   1   5    1.28    0.08
  -2   1   5    1.35    0.08
  -2  -1   5    1.21    0.05
   2  -1  -5    1.39    0.07
  -2  -1   5    1.19    0.08
  -2  -1   5    1.34    0.08
   2   1  -4   80.70    1.34
  -2   1   4   81.82    1.32
  -2   1   4   81.09    1.31
  -2   1   4   80.52    1.32
  -2   1   4   79.77    1.35
  -2  -1   4   81.77    1.36
  -2  -1   4   81.07    1.32
   2  -1  -4   81.55    1.32
  -2   1   3   31.65    0.55
  -2   1   3   31.69    0.54
   2   1  -3   32.07    0.56
  -2   1   3   31.22    0.56
  -2   1   3   31.39    0.55
  -2  -1   3   31.70    0.57
  -2  -1   3   31.87    0.55
  -2   1   2   71.16    1.12
  -2   1   2   70.42    1.14
  -2   1   2   71.06    1.13
   2   1  -2   69.39    1.20
  -2   1   2   69.88    1.14
  -2  -1   2   68.50    1.12
  -2  -1   2   70.99    1.16
   2   1  -1    1.79    0.05
  -2   1   1    1.77    0.05
  -2   1   1    1.60    0.06
  -2   1   1    1.66    0.06
   2   1  -1    1.62    0.06
   2  -1  -1    1.73    0.06
  -2  -1   1    1.95    0.06
  -2  -1   1    1.75    0.06
   2  -1  -1    1.64    0.05
  -2   1   0   12.82    0.22
  -2   1   0   12.31    0.24
   2   1   0   12.51    0.24
   2   1   0   12.70    0.23
  -2  -1   0   12.55    0.24
   2  -1   0   12.39    0.38
  -2  -1   0   12.45    0.27
   2  -1   0   12.75    0.22
   2   1   1   76.07    1.21
  -2   1  -1   74.63    1.21
   2   1   1   72.90    1.28
  -2   1  -1   76.30    1.18
   2   1   1   75.44    1.22
   2  -1   1   76.51    1.20
  -2  -1  -1   75.73    1.19
   2  -1   1   67.37    1.20
   2   1   2  125.37    2.02
  -2   1  -2  125.48    2.03
   2   1   2  126.63    2.05
  -2   1  -2  117.97    2.32
  -2  -1  -2  125.27    2.39
   2  -1   2  125.08    2.02
   2  -1   2  137.68    2.05
   2   1   3    9.87    0.22
  -2   1  -3    9.63    0.21
   2   1   3    9.62    0.22
  -2   1  -3    9.78    0.21
   2  -1   3    9.77    0.21
  -2  -1  -3    9.75    0.22
   2  -1   3    9.59    0.22
   2   1   4   34.17    0.61
   2   1   4   33.79    0.76
  -2   1  -4   33.50    0.60
  -2   1  -4   34.29    0.60
   2  -1   4   33.64    0.60
  -2  -1  -4   34.20    0.61
   2  -1   4   32.73    0.62
  -2   1  -5   10.10    0.25
   2   1   5    9.76    0.24
  -2   1  -5    9.64    0.22
  -2  -1  -5    9.63    0.22
   2  -1   5    9.92    0.23
  -2  -1  -5    9.69    0.25
   2  -1   5    9.66    0.25
   2   1   6   22.37    0.48
  -2   1  -6   22.11    0.46
  -2   1  -6   22.31    0.43
   2   1   6   22.71    0.46
  -2  -1  -6   22.93    0.47
   2  -1   6   22.04    0.48
  -2  -1  -6   22.97    0.38
   2  -1   6   22.19    0.44
  -2   1  -7    8.25    0.27
  -2   1  -7    8.07    0.22
   2   1   7    8.30    0.23
   2   1   7    7.90    0.25
  -2  -1  -7    8.15    0.16
  -2  -1  -7    7.79    0.24
   2  -1   7    8.00    0.25
   2  -1   7    7.70    0.21
   2   1   8    5.93    0.20
  -2   1  -8    5.96    0.21
  -2   1  -8    6.15    0.18
   2   1   8    5.89    0.22
  -2  -1  -8    5.87    0.21
   2  -1   8    6.22    0.19
   2  -1   8    5.85    0.22
   2   1   9    2.82    0.16
   2   1   9    2.86    0.14
  -2   1  -9    2.69    0.15
  -2   1  -9    2.66    0.12
  -2  -1  -9    2.75    0.15
   2  -1   9    2.71    0.16
   2  -1   9    2.55    0.15
   2   1  10   45.79    0.86
  -2   1 -10   43.40    0.88
   2   1  10   44.17    0.91
  -2  -1 -10   44.07    0.89
   2  -1  10   43.97    0.83
   2  -1  10   44.91    0.92
  -2   1 -11    3.72    0.20
   2   1  11    4.17    0.21
   2   1  11    4.08    0.18
   2  -1  11    3.90    0.21
  -2  -1 -11    4.14    0.20
  -2   1 -12   68.52    1.33
   2   1  12   71.27    1.38
  -2  -1 -12   70.34    1.33
   2  -1  12   71.07    1.39
   2   1  13    0.12    0.07
  -2   1 -13   -0.01    0.06
  -2  -1 -13    0.15    0.07
   2  -1  13    0.08    0.07
  -2   1 -14    8.23    0.33
   2   1  14    7.78    0.76
  -2  -1 -14    8.50    0.34
   2  -1  14    8.30    0.35
   2   1  15    0.49    0.12
  -2   1 -15    0.72    0.13
  -2  -1 -15    0.42    0.11
   2  -1  15    0.50    0.12
   2   1  16   -0.07    0.08
  -2   1 -16    0.02    0.08
   2  -1  16    0.03    0.08
  -2  -1 -16   -0.01    0.07
  -2   2  17    3.46    0.25
   2   2 -17    3.83    0.25
   2  -2 -17    3.63    0.62
  -2  -2  17    3.02    0.24
  -2   2  16    0.91    0.15
   2   2 -16    1.45    0.16
  -2  -2  16    0.87    0.15
   2  -2 -16    0.90    0.14
  -2   2  15    9.48    0.38
   2   2 -15    9.70    0.37
   2  -2 -15   10.37    0.38
  -2  -2  15   10.66    0.41
  -2   2  14    1.72    0.17
   2   2 -14    1.50    0.14
  -2  -2  14    1.67    0.16
   2  -2 -14    1.47    0.14
  -2   2  13    0.72    0.11
   2   2 -13    0.78    0.11
   2  -2 -13    0.92    0.11
  -2  -2  13    0.66    0.11
   2   2 -12    2.57    0.15
  -2   2  12    2.77    0.47
   2   2 -12    2.60    0.16
   2  -2 -12    2.46    0.16
  -2  -2  12    2.67    0.18
   2   2 -11   17.30    0.42
   2   2 -11   16.32    0.43
  -2   2  11   17.29    0.58
  -2  -2  11   16.74    0.46
   2  -2 -11   16.73    0.44
   2   2 -10   14.86    0.39
   2   2 -10   15.50    0.38
  -2   2  10   16.24    0.36
  -2   2  10   14.66    0.41
  -2  -2  10   15.33    0.42
   2  -2 -10   15.46    0.40
   2   2  -9   22.87    0.51
   2   2  -9   23.26    0.50
  -2   2   9   22.37    0.56
  -2   2   9   23.57    0.47
   2  -2  -9   23.32    0.79
  -2  -2   9   23.10    0.54
   2  -2  -9   23.33    0.51
   2   2  -8   39.00    0.74
  -2   2   8   38.86    0.71
  -2   2   8   37.69    1.42
   2   2  -8   38.08    0.77
   2  -2  -8   38.92    0.69
  -2  -2   8   38.40    0.78
   2  -2  -8   38.59    4.14
  -2   2   7    1.22    0.08
  -2   2   7    1.31    0.10
   2   2  -7    1.26    0.09
   2   2  -7    1.29    0.09
  -2  -2   7    1.37    0.10
   2  -2  -7    1.46    0.07
  -2  -2   7    1.05    0.04
   2  -2  -7    1.43    0.10
  -2  -2   7    1.32    0.10
  -2   2   6   22.94    0.84
   2   2  -6   22.73    0.46
  -2   2   6   22.92    0.48
  -2  -2   6   21.80    0.38
   2  -2  -6   23.48    0.46
   2  -2  -6   22.61    0.42
  -2  -2   6   22.54    0.45
  -2  -2   6   23.34    0.49
  -2   2   5  102.62    1.66
  -2   2   5  100.72    1.71
  -2   2   5  101.30    1.65
  -2   2   5  102.46    2.16
   2   2  -5  103.71    1.70
  -2  -2   5  101.84    1.65
  -2  -2   5  101.42    1.72
  -2  -2   5  100.29    1.60
   2   2  -4   49.65    0.86
  -2   2   4   50.00    0.84
  -2   2   4   49.15    0.83
  -2   2   4   48.60    0.83
  -2   2   4   50.23    0.87
  -2  -2   4   48.35    0.79
  -2  -2   4   49.84    0.88
  -2  -2   4   49.02    0.83
  -2   2   3   20.95    0.40
   2   2  -3   20.64    0.44
  -2   2   3   21.33    0.38
   2   2  -3   21.71    0.41
  -2   2   3   20.87    0.40
  -2   2   3   21.44    0.39
  -2  -2   3   21.65    0.38
  -2  -2   3   20.98    0.41
  -2   2   2    0.18    0.03
   2   2  -2    0.25    0.03
  -2   2   2    0.30    0.04
   2   2  -2    0.24    0.04
  -2   2   2    0.31    0.04
  -2  -2   2    0.23    0.04
  -2  -2   2    0.25    0.04
   2  -2  -2    0.21    0.04
  -2   2   1  301.58    4.84
   2   2  -1  301.07    5.03
  -2   2   1  305.73    4.72
   2   2  -1  305.27    4.84
  -2   2   1  306.61    5.06
   2  -2  -1  312.45    5.20
  -2  -2   1  305.58    4.92
  -2  -2   1  313.09    4.89
  -2   2   0    5.55    0.19
   2   2   0    5.76    0.13
  -2   2   0    5.63    0.18
   2   2   0    5.41    0.14
  -2   2   0    5.66    0.14
  -2  -2   0    5.65    0.15
   2  -2   0    5.72    0.14
  -2  -2   0    5.78    0.13
  -2   2  -1  166.26    2.70
   2   2   1  170.05    2.69
   2   2   1  168.52    2.67
  -2   2  -1  167.99    2.79
  -2  -2  -1  169.19    2.72
   2  -2   1  173.08    2.79
   2  -2   1  164.93    2.68
  -2  -2  -1  169.33    2.73
   2   2   2   75.88    1.26
  -2   2  -2   77.06    1.22
   2   2   2   75.23    1.21
   2   2   2   74.85    1.27
  -2   2  -2   77.51    1.26
   2  -2   2   74.71    1.26
   2  -2   2   74.77    1.24
  -2  -2  -2   76.20    1.23
  -2   2  -3   -0.02    0.02
   2   2   3    0.08    0.03
   2   2   3    0.02    0.03
  -2   2  -3    0.01    0.02
  -2  -2  -3    0.02    0.03
   2  -2   3   -0.01    0.02
   2  -2   3   -0.04    0.02
   2   2   4   11.23    0.27
  -2   2  -4   11.28    0.26
  -2   2  -4   10.97    0.25
   2   2   4   10.92    0.27
  -2  -2  -4   11.54    0.26
   2  -2   4   11.11    0.25
   2  -2   4   11.18    0.27
  -2   2  -5    5.88    0.17
   2   2   5    5.60    0.18
  -2   2  -5    5.66    0.17
   2   2   5    5.80    0.19
   2  -2   5    5.21    0.18
  -2  -2  -5    5.44    0.17
   2  -2   5    5.49    0.16
  -2   2  -6    0.21    0.05
   2   2   6    0.23    0.05
   2   2   6    0.15    0.05
  -2   2  -6    0.31    0.05
   2  -2   6    0.22    0.04
  -2  -2  -6    0.25    0.05
   2  -2   6    0.26    0.05
  -2   2  -7    0.18    0.05
   2   2   7    0.08    0.04
  -2   2  -7    0.11    0.04
   2   2   7    0.21    0.05
   2  -2   7    0.14    0.04
  -2  -2  -7    0.19    0.05
   2  -2   7    0.16    0.05
  -2   2  -8    0.36    0.07
   2   2   8    0.32    0.07
  -2   2  -8    0.26    0.05
   2   2   8    0.31    0.16
   2  -2   8    0.33    0.06
  -2  -2  -8    0.45    0.07
   2  -2   8    0.08    0.05
   2   2   9    0.56    0.08
   2   2   9    0.68    0.09
  -2   2  -9    0.46    0.08
  -2   2  -9    0.43    0.07
   2  -2   9    0.71    0.10
   2  -2   9    0.68    0.07
  -2  -2  -9    0.45    0.08
   2   2  10    0.00    0.04
  -2   2 -10   -0.03    0.04
  -2   2 -10    0.00    0.04
   2   2  10    0.00    0.06
   2  -2  10    0.05    0.06
  -2  -2 -10    0.04    0.06
   2   2  11    8.53    0.32
   2   2  11    9.09    0.29
  -2   2 -11    8.12    0.30
  -2  -2 -11    9.06    0.31
   2  -2  11    8.64    0.32
  -2   2 -12   -0.01    0.06
   2   2  12    0.06    0.07
   2  -2  12   -0.05    0.06
  -2  -2 -12   -0.01    0.06
   2   2  13    5.93    0.28
  -2   2 -13    6.42    0.27
   2  -2  13    5.89    0.28
  -2  -2 -13    5.65    0.26
  -2   2 -14    0.20    0.08
   2   2  14    0.13    0.08
  -2  -2 -14    0.11    0.08
   2  -2  14    0.05    0.08
   2   2  15    2.77    0.21
  -2   2 -15    2.47    0.20
   2  -2  15    2.47    0.21
  -2  -2 -15    2.92    0.21
   2   2  16    0.69    0.14
  -2   2 -16    0.38    0.11
  -2  -2 -16    0.55    0.12
   2  -2  16    0.60    0.13
  -2   3  16    5.19    0.29
   2   3 -16    5.24    0.27
   2  -3 -16    5.17    0.63
  -2  -3  16    5.33    0.30
  -2   3  15    7.14    0.33
   2   3 -15    7.55    0.31
  -2  -3  15    7.35    0.34
   2  -3 -15    8.13    0.33
  -2   3  14    4.57    0.25
   2   3 -14    4.89    0.24
  -2  -3  14    4.46    0.25
   2  -3 -14    4.15    0.23
  -2   3  13   26.51    0.68
   2   3 -13   28.15    0.65
   2   3 -13   27.36    0.62
   2  -3 -13   27.32    0.65
  -2  -3  13   26.13    0.68
   2   3 -12    5.19    0.23
  -2   3  12    5.31    0.25
   2   3 -12    5.22    0.56
   2  -3 -12    5.22    0.23
  -2  -3  12    5.29    0.25
  -2   3  11   13.19    0.40
  -2   3  11   14.42    0.85
   2   3 -11   13.92    0.38
   2   3 -11   14.75    0.39
   2  -3 -11   13.85    0.39
  -2  -3  11   14.27    0.43
  -2   3  10    5.87    0.45
   2   3 -10    5.43    0.21
   2   3 -10    5.56    0.21
  -2   3  10    5.47    0.23
  -2  -3  10    5.17    0.23
   2  -3 -10    5.36    0.21
   2   3  -9    3.88    0.17
  -2   3   9    3.94    0.18
  -2   3   9    4.41    0.45
   2   3  -9    4.10    0.18
  -2  -3   9    3.91    0.19
   2  -3  -9    4.22    0.17
   2   3  -8    6.04    0.21
  -2   3   8    5.49    0.39
   2   3  -8    5.47    0.23
  -2   3   8    5.58    0.21
  -2  -3   8    5.36    0.21
   2  -3  -8    5.32    0.15
   2  -3  -8    5.39    0.19
  -2   3   7    1.51    0.11
  -2   3   7    1.70    0.10
   2   3  -7    1.51    0.10
   2   3  -7    1.47    0.10
  -2   3   7    1.68    0.08
   2  -3  -7    1.49    0.09
  -2  -3   7    1.38    0.11
  -2  -3   7    1.68    0.06
  -2   3   6    4.01    0.13
  -2   3   6    3.83    0.18
   2   3  -6    4.19    0.16
  -2   3   6    3.95    0.16
  -2  -3   6    4.21    0.15
  -2  -3   6    3.98    0.16
  -2  -3   6    4.14    0.10
   2  -3  -6    4.11    0.15
  -2   3   5    2.02    0.09
   2   3  -5    1.98    0.11
  -2   3   5    2.05    0.10
  -2   3   5    2.03    0.11
   2  -3  -5    2.00    0.11
  -2  -3   5    2.08    0.10
  -2  -3   5    2.08    0.07
  -2   3   4   19.72    0.40
   2   3  -4   19.98    0.41
  -2   3   4   19.59    0.45
  -2   3   4   20.12    0.42
   2   3  -4   19.78    0.36
   2  -3  -4   19.91    0.37
  -2  -3   4   19.99    0.38
  -2  -3   4   19.30    0.42
  -2   3   3   66.38    1.13
  -2   3   3   66.55    1.08
  -2   3   3   65.84    1.34
   2   3  -3   66.70    1.14
   2   3  -3   67.91    1.10
  -2  -3   3   68.30    1.08
  -2  -3   3   65.65    1.16
   2  -3  -3   66.12    1.14
  -2   3   2   19.83    0.39
   2   3  -2   19.08    0.39
  -2   3   2   18.90    0.38
   2   3  -2   19.35    0.37
  -2   3   2   19.55    0.34
  -2  -3   2   20.00    0.40
   2  -3  -2   19.39    0.38
  -2  -3   2   19.58    0.34
   2   3  -1   13.41    0.28
  -2   3   1   13.62    0.23
  -2   3   1   13.65    0.29
   2   3  -1   13.26    0.29
  -2   3   1   13.83    0.29
  -2  -3   1   13.47    0.25
  -2  -3   1   13.93    0.30
   2  -3  -1   13.75    0.29
  -2   3   0   21.48    0.41
  -2   3   0   21.22    0.34
   2   3   0   20.63    0.40
   2   3   0   20.89    0.41
  -2   3   0   21.30    0.42
  -2  -3   0   21.22    0.37
  -2  -3   0   21.13    0.42
   2  -3   0   21.59    0.41
  -2   3  -1  185.39    2.93
   2   3   1  180.52    2.92
  -2   3  -1  169.65    2.92
   2   3   1  189.28    2.94
  -2   3  -1  192.07    2.97
   2  -3   1  180.83    2.98
  -2  -3  -1  184.60    2.86
  -2  -3  -1  175.96    2.98
   2  -3   1  192.10    2.93
  -2   3  -2   18.60    0.38
  -2   3  -2   18.17    0.32
   2   3   2   18.07    0.33
   2   3   2   17.96    0.38
   2  -3   2   18.12    0.37
  -2  -3  -2   17.62    0.38
  -2  -3  -2   18.22    0.34
   2  -3   2   17.89    0.37
  -2   3  -3   44.39    0.81
   2   3   3   43.97    0.81
   2   3   3   44.79    0.82
   2   3   3   44.08    0.74
  -2   3  -3   45.45    0.75
  -2  -3  -3   45.00    0.82
  -2  -3  -3   45.64    0.77
   2  -3   3   44.58    1.27
   2  -3   3   44.31    0.78
  -2   3  -4    9.67    0.25
  -2   3  -4    8.94    0.21
   2   3   4    9.31    0.25
   2   3   4    9.18    0.22
  -2  -3  -4    8.97    0.23
   2  -3   4    9.42    0.25
   2  -3   4    9.12    0.23
  -2   3  -5   11.84    0.27
  -2   3  -5   11.99    0.30
   2   3   5   11.53    0.54
   2   3   5   11.48    0.30
   2  -3   5   11.99    0.28
   2  -3   5   12.15    0.31
  -2  -3  -5   11.81    0.28
  -2   3  -6    4.62    0.16
   2   3   6    4.71    0.18
   2   3   6    4.66    0.18
  -2   3  -6    4.34    0.16
   2  -3   6    4.71    0.18
   2  -3   6    4.68    0.16
  -2  -3  -6    4.91    0.17
   2   3   7    4.47    0.18
   2   3   7    4.30    0.19
  -2   3  -7    4.72    0.17
  -2   3  -7    4.61    0.17
   2  -3   7    4.67    0.19
   2  -3   7    4.76    0.16
  -2  -3  -7    3.87    0.17
   2   3   8    0.56    0.09
  -2   3  -8    0.46    0.07
  -2   3  -8    0.38    0.07
   2   3   8    0.41    0.07
  -2  -3  -8    0.66    0.08
   2  -3   8    0.54    0.07
   2  -3   8    0.44    0.08
   2   3   9   23.73    0.58
  -2   3  -9   25.49    0.54
   2   3   9   24.56    0.55
  -2   3  -9   24.16    0.54
  -2  -3  -9   24.42    0.55
   2  -3   9   23.80    0.58
   2   3  10    1.40    0.12
  -2   3 -10    1.35    0.11
   2   3  10    1.21    0.12
  -2   3 -10    1.19    0.12
  -2  -3 -10    1.05    0.12
   2  -3  10    1.12    0.12
  -2   3 -11   14.15    0.40
   2   3  11   14.62    0.40
   2   3  11   13.85    0.43
  -2  -3 -11   14.13    0.41
   2  -3  11   13.79    0.43
  -2   3 -12    0.42    0.09
   2   3  12    0.46    0.10
   2   3  12    0.50    0.09
   2  -3  12    0.42    0.10
  -2  -3 -12    0.37    0.09
  -2   3 -13    9.55    0.34
   2   3  13    8.67    0.35
   2  -3  13    8.64    0.35
  -2  -3 -13    8.64    0.34
   2   3  14    0.65    0.13
  -2   3 -14    0.78    0.13
   2  -3  14    0.72    0.14
  -2  -3 -14    0.65    0.12
   2   3  15    2.91    0.23
  -2   3 -15    2.53    0.20
  -2  -3 -15    2.77    0.21
   2  -3  15    2.77    0.22
  -2   4  16    1.35    0.17
   2   4 -16    1.34    0.16
  -2  -4  16    1.30    0.17
   2  -4 -16    1.25    0.27
   2   4 -15    0.64    0.12
  -2   4  15    0.66    0.13
   2  -4 -15    0.72    0.32
  -2  -4  15    0.48    0.11
   2   4 -14    0.72    0.12
  -2   4  14    0.41    0.10
   2   4 -14    0.67    0.11
  -2  -4  14    0.79    0.12
   2  -4 -14    0.58    0.11
   2   4 -13    3.35    0.19
   2   4 -13    3.10    0.19
  -2   4  13    2.64    0.19
  -2  -4  13    3.32    0.21
   2  -4 -13    2.92    0.18
  -2   4  12   19.43    1.03
   2   4 -12   18.95    0.49
   2   4 -12   19.07    0.48
  -2   4  12   18.45    0.52
  -2  -4  12   18.32    0.53
   2  -4 -12   18.70    0.49
  -2   4  11    7.62    0.29
  -2   4  11    7.26    0.46
   2   4 -11    7.40    0.26
   2   4 -11    7.09    0.27
  -2  -4  11    7.16    0.29
   2  -4 -11    7.64    0.27
   2   4 -10   69.59    1.26
   2   4 -10   72.96    1.32
  -2   4  10   72.36    1.59
  -2   4  10   69.30    1.34
  -2  -4  10   70.86    1.36
   2  -4 -10   68.98    1.27
   2   4  -9    9.66    0.66
  -2   4   9    9.70    0.32
   2   4  -9    9.69    0.99
  -2   4   9    9.89    0.70
   2  -4  -9    9.93    0.29
  -2  -4   9    9.78    0.32
  -2   4   8   17.50    0.44
   2   4  -8   16.62    0.39
  -2   4   8   16.77    0.41
   2   4  -8   17.26    0.43
  -2  -4   8   17.32    0.45
   2  -4  -8   17.39    0.40
   2   4  -7    5.11    0.17
   2   4  -7    4.94    0.19
  -2   4   7    4.94    0.19
  -2   4   7    4.83    0.20
  -2   4   7    4.79    0.15
   2  -4  -7    5.13    0.17
  -2  -4   7    4.72    0.20
  -2   4   6   27.72    0.58
  -2   4   6   28.52    0.52
   2   4  -6   26.76    0.57
  -2   4   6   26.85    0.56
  -2  -4   6   27.37    0.52
   2  -4  -6   27.34    0.53
  -2  -4   6   27.31    0.50
  -2   4   5    3.46    0.15
   2   4  -5    3.62    0.15
  -2   4   5    3.55    0.30
   2   4  -5    3.61    0.26
  -2   4   5    3.47    0.15
  -2  -4   5    3.43    0.15
  -2  -4   5    3.54    0.12
   2  -4  -5    3.61    0.12
   2   4  -4   45.38    0.77
  -2   4   4   45.20    0.83
  -2   4   4   44.35    0.80
   2   4  -4   44.81    0.83
   2  -4  -4   44.25    0.83
   2  -4  -4   44.64    0.76
  -2  -4   4   44.37    0.76
  -2  -4   4   44.88    0.85
   2   4  -3    0.59    0.06
   2   4  -3    0.44    0.17
  -2   4   3    0.51    0.17
  -2   4   3    0.52    0.06
  -2  -4   3    0.39    0.07
   2  -4  -3    0.57    0.28
  -2  -4   3    0.60    0.05
   2  -4  -3    0.65    0.07
  -2   4   2    8.85    0.24
   2   4  -2    8.48    0.23
  -2   4   2    9.21    0.23
   2   4  -2    9.02    0.22
   2  -4  -2    8.61    0.17
  -2  -4   2    9.06    0.18
  -2  -4   2    8.91    0.25
   2  -4  -2    9.46    0.24
   2   4  -1   23.34    0.47
   2   4  -1   23.89    0.46
  -2   4   1   23.85    0.47
  -2   4   1   23.76    0.48
   2  -4  -1   22.87    0.47
  -2  -4   1   23.15    0.40
  -2  -4   1   23.93    0.49
   2  -4  -1   23.55    0.39
   2   4   0   52.78    0.93
  -2   4   0   53.77    0.95
   2   4   0   53.17    0.94
  -2   4   0   54.15    0.96
   2  -4   0   54.48    0.95
  -2  -4   0   52.03    0.96
  -2  -4   0   54.81    0.87
  -2   4  -1    1.29    0.04
  -2   4  -1    1.28    0.08
   2   4   1    1.31    0.10
  -2   4  -1    1.32    0.09
   2   4   1    1.27    0.09
  -2  -4  -1    1.12    0.06
   2  -4   1    1.24    0.08
  -2  -4  -1    1.39    0.09
   2   4   2   13.51    0.33
   2   4   2   13.73    0.29
  -2   4  -2   13.72    0.25
  -2   4  -2   14.22    0.33
  -2  -4  -2   14.21    0.29
   2  -4   2   14.09    0.33
  -2  -4  -2   14.06    0.33
  -2   4  -3    1.95    0.11
   2   4   3    2.06    0.08
  -2   4  -3    1.88    0.11
   2   4   3    2.01    0.28
  -2  -4  -3    1.95    0.11
  -2  -4  -3    2.19    0.09
   2  -4   3    1.92    0.11
   2  -4   3    2.00    0.26
   2   4   4    4.49    0.12
   2   4   4    4.29    0.17
  -2   4  -4    4.39    0.17
  -2   4  -4    4.19    0.13
  -2  -4  -4    4.20    0.14
   2  -4   4    4.08    0.16
   2  -4   4    4.40    0.15
  -2  -4  -4    4.11    0.17
  -2   4  -5    1.59    0.11
  -2   4  -5    1.64    0.09
   2   4   5    1.53    0.11
   2   4   5    1.71    0.11
  -2  -4  -5    1.65    0.22
   2  -4   5    1.64    0.10
   2  -4   5    1.34    0.10
   2   4   6   28.45    0.62
  -2   4  -6   27.51    0.54
  -2   4  -6   28.13    0.59
   2   4   6   27.54    1.08
  -2  -4  -6   27.31    0.56
   2  -4   6   27.79    0.60
   2  -4   6   28.13    0.55
  -2   4  -7   31.04    0.66
   2   4   7   32.14    1.34
  -2   4  -7   32.30    0.62
   2   4   7   31.79    0.69
  -2  -4  -7   31.86    0.64
   2  -4   7   31.90    0.68
   2  -4   7   32.45    0.62
  -2   4  -8    9.95    0.30
  -2   4  -8   10.53    0.29
   2   4   8   10.50    0.52
   2   4   8   10.81    0.36
  -2  -4  -8   10.07    0.30
   2  -4   8   10.51    0.28
   2  -4   8   10.26    0.33
   2   4   9    9.74    0.31
  -2   4  -9   10.06    0.31
  -2   4  -9    9.67    0.29
   2   4   9   10.32    0.34
   2  -4   9    9.01    0.32
  -2  -4  -9    9.68    0.30
   2   4  10    0.61    0.10
  -2   4 -10    0.84    0.10
  -2   4 -10    0.78    0.10
   2   4  10    0.66    0.10
   2  -4  10    0.69    0.11
  -2  -4 -10    0.63    0.09
   2   4  11    4.06    0.22
  -2   4 -11    3.53    0.18
   2   4  11    3.51    0.19
  -2   4 -11    3.08    0.18
   2  -4  11    3.64    0.21
  -2  -4 -11    3.51    0.19
   2   4  12    2.33    0.18
  -2   4 -12    2.23    0.16
   2   4  12    2.38    0.29
   2  -4  12    2.06    0.17
  -2  -4 -12    1.91    0.15
   2   4  13    0.02    0.06
  -2   4 -13    0.10    0.07
   2   4  13    0.06    0.07
   2  -4  13    0.04    0.06
  -2  -4 -13    0.05    0.07
   2   4  14    2.73    0.21
  -2   4 -14    2.79    0.19
   2  -4  14    2.95    0.22
  -2  -4 -14    2.56    0.19
   2   4  15    7.20    0.35
  -2   4 -15    7.53    0.33
  -2  -4 -15    7.20    0.33
   2  -4  15    7.28    0.35
  -2   5  15    3.09    0.22
  -2  -5  15    3.25    0.23
   2  -5 -15    3.19    0.21
   2   5 -14    1.22    0.14
  -2   5  14    1.01    0.14
   2   5 -14    1.07    0.13
  -2  -5  14    0.93    0.14
   2  -5 -14    1.22    0.32
   2   5 -13   12.65    0.40
  -2   5  13   11.60    0.62
   2   5 -13   12.20    0.38
  -2  -5  13   11.88    0.43
   2  -5 -13   12.45    0.86
   2   5 -12   -0.01    0.06
  -2   5  12    0.01    0.15
   2   5 -12    0.02    0.06
  -2   5  12   -0.01    0.05
  -2  -5  12   -0.03    0.06
   2  -5 -12    0.03    0.06
  -2   5  11    3.20    0.20
   2   5 -11    3.39    0.18
  -2   5  11    3.26    0.18
   2   5 -11    3.51    0.20
   2  -5 -11    3.51    0.18
  -2  -5  11    3.15    0.20
   2   5 -10    0.29    0.07
  -2   5  10    0.23    0.07
   2   5 -10    0.41    0.09
  -2   5  10    0.25    0.08
  -2  -5  10    0.31    0.08
   2  -5 -10    0.37    0.07
   2   5  -9    2.96    0.14
  -2   5   9    3.03    0.18
   2   5  -9    2.94    0.17
  -2   5   9    2.94    0.16
  -2  -5   9    3.04    0.18
   2  -5  -9    2.78    0.15
   2   5  -8    0.35    0.72
  -2   5   8    0.48    0.08
  -2   5   8    0.47    0.08
   2   5  -8    0.44    0.08
  -2  -5   8    0.57    0.09
   2  -5  -8    0.42    0.07
  -2   5   7   30.27    0.65
   2   5  -7   31.28    0.60
   2   5  -7   31.02    0.67
  -2   5   7   31.15    0.68
  -2   5   7   31.82    0.59
   2  -5  -7   30.90    0.60
  -2  -5   7   30.06    0.68
   2   5  -6    1.56    0.09
  -2   5   6    1.51    0.11
   2   5  -6    1.43    0.11
  -2   5   6    1.48    0.09
  -2  -5   6    1.59    0.16
   2  -5  -6    1.55    0.11
   2  -5  -6    1.65    0.09
  -2  -5   6    1.56    0.08
   2   5  -5   50.02    0.86
   2   5  -5   49.15    0.94
  -2   5   5   50.09    0.89
  -2   5   5   48.36    0.92
   2  -5  -5   48.09    0.93
  -2  -5   5   49.68    0.84
  -2  -5   5   48.92    0.95
   2  -5  -5   48.95    0.84
   2   5  -4   21.90    0.43
  -2   5   4   21.57    0.45
  -2   5   4   20.74    0.47
   2   5  -4   21.14    0.48
   2  -5  -4   21.35    0.48
  -2  -5   4   21.59    0.49
  -2  -5   4   21.91    0.40
   2  -5  -4   20.90    0.39
  -2   5   3    5.36    0.18
   2   5  -3    5.27    0.19
  -2   5   3    5.04    0.19
   2   5  -3    5.25    0.17
  -2  -5   3    5.24    0.20
   2  -5  -3    5.20    0.13
  -2  -5   3    5.21    0.13
   2  -5  -3    5.23    0.19
  -2   5   2    3.72    0.16
  -2   5   2    3.92    0.15
   2   5  -2    4.05    0.15
   2   5  -2    3.64    0.15
  -2  -5   2    4.00    0.10
  -2  -5   2    3.76    0.16
   2  -5  -2    3.94    0.12
   2  -5  -2    3.93    0.16
  -2   5   1   12.46    0.32
   2   5  -1   13.19    0.31
  -2   5   1   11.91    0.31
   2   5  -1   12.20    0.30
  -2  -5   1   12.36    0.32
   2  -5  -1   12.43    0.31
  -2  -5   1   12.85    0.23
   2   5   0    6.74    0.22
  -2   5   0    7.20    0.22
  -2   5   0    6.85    0.22
   2   5   0    6.61    0.21
  -2  -5   0    6.81    0.15
  -2  -5   0    6.83    0.22
   2  -5   0    6.53    0.21
   2   5   1   16.86    0.39
   2   5   1   16.56    0.36
  -2   5  -1   16.18    0.39
  -2   5  -1   16.36    0.38
   2  -5   1   16.31    0.38
  -2  -5  -1   16.86    0.31
  -2  -5  -1   16.58    0.40
  -2   5  -2    6.12    0.12
  -2   5  -2    5.85    0.51
   2   5   2    6.09    0.21
  -2   5  -2    6.33    0.20
   2   5   2    6.10    0.18
   2  -5   2    6.19    0.21
  -2  -5  -2    6.40    0.31
  -2  -5  -2    6.12    0.21
   2  -5   2    6.21    0.20
   2   5   3   40.98    0.82
  -2   5  -3   42.04    0.71
  -2   5  -3   42.28    0.83
   2   5   3   43.50    0.76
  -2  -5  -3   43.87    0.84
   2  -5   3   43.65    0.80
   2  -5   3   42.74    0.82
  -2  -5  -3   43.82    0.75
   2   5   4   26.36    0.49
  -2   5  -4   27.09    0.54
   2   5   4   26.96    0.57
  -2   5  -4   25.28    0.57
   2  -5   4   26.08    0.57
   2  -5   4   25.56    0.53
  -2  -5  -4   26.14    0.58
  -2  -5  -4   27.30    0.51
  -2   5  -5   53.31    0.90
  -2   5  -5   52.34    1.00
   2   5   5   52.59    1.00
  -2  -5  -5   52.25    1.02
   2  -5   5   52.48    0.95
  -2  -5  -5   53.49    0.93
   2  -5   5   53.18    1.01
   2   5   6    7.42    0.26
  -2   5  -6    7.27    0.25
  -2   5  -6    7.79    0.21
   2  -5   6    7.55    0.23
  -2  -5  -6    7.36    0.26
   2  -5   6    7.49    0.26
  -2  -5  -6    7.35    0.53
  -2   5  -7   26.63    0.53
   2   5   7   26.35    0.62
   2   5   7   25.70    0.59
  -2   5  -7   25.28    0.59
  -2  -5  -7   27.11    0.64
   2  -5   7   26.32    0.54
   2  -5   7   24.84    0.60
   2   5   8    6.47    0.27
  -2   5  -8    6.78    0.22
  -2   5  -8    6.68    0.25
   2   5   8    7.34    0.27
  -2  -5  -8    7.01    0.24
   2  -5   8    6.54    0.26
  -2   5  -9    0.41    0.08
   2   5   9    0.26    0.08
   2   5   9    0.51    0.10
  -2   5  -9    0.54    0.09
   2  -5   9    0.45    0.09
  -2  -5  -9    0.29    0.07
   2   5  10    0.68    0.11
  -2   5 -10    0.67    0.09
   2   5  10    0.70    0.11
  -2   5 -10    0.42    0.09
   2  -5  10    0.88    0.11
  -2  -5 -10    0.71    0.10
   2   5  11   10.10    0.38
  -2   5 -11   10.67    0.35
  -2   5 -11   11.03    0.34
   2   5  11   11.30    0.68
  -2  -5 -11   11.11    0.35
   2  -5  11   11.10    0.39
   2   5  12   -0.11    0.06
  -2   5 -12    0.12    0.06
   2   5  12    0.07    0.07
  -2  -5 -12   -0.02    0.06
   2  -5  12   -0.01    0.05
   2   5  13   13.29    0.43
   2   5  13   12.75    0.45
  -2  -5 -13   12.61    0.42
   2  -5  13   12.54    0.45
   2   5  14   -0.02    0.08
  -2  -5 -14   -0.03    0.16
   2  -5  14   -0.05    0.06
  -2   6  15    3.24    0.24
   2   6 -15    3.37    0.42
  -2  -6  15    3.21    0.24
   2  -6 -15    3.44    0.22
   2   6 -14    6.34    0.53
  -2   6  14    6.08    0.31
   2  -6 -14    6.39    0.28
  -2  -6  14    5.72    0.31
   2   6 -13    0.11    0.08
  -2   6  13    0.01    0.07
  -2   6  13    0.04    0.07
   2  -6 -13    0.10    0.08
  -2  -6  13    0.08    0.08
   2   6 -12    0.57    0.11
  -2   6  12    0.34    0.10
  -2   6  12    0.44    0.10
   2  -6 -12    0.57    0.10
  -2  -6  12    0.51    0.11
   2   6 -11    0.26    0.08
  -2   6  11    0.23    0.08
  -2   6  11    0.28    0.08
   2  -6 -11    0.11    0.14
  -2  -6  11    0.22    0.08
   2   6 -10    2.21    0.16
  -2   6  10    1.98    0.15
  -2   6  10    1.75    0.15
  -2  -6  10    1.97    0.17
   2  -6 -10    2.01    0.21
  -2   6   9    0.09    0.07
  -2   6   9   -0.01    0.05
   2   6  -9    0.09    0.06
   2  -6  -9    0.05    0.06
   2  -6  -9    0.01    0.10
  -2  -6   9    0.00    0.05
   2   6  -8    0.07    0.06
  -2   6   8    0.11    0.06
  -2  -6   8    0.21    0.07
   2  -6  -8    0.11    0.07
   2  -6  -8    0.09    0.05
   2   6  -7    0.58    0.09
  -2   6   7    0.44    0.08
  -2  -6   7    0.47    0.10
   2  -6  -7    0.64    0.09
   2   6  -6    0.21    0.06
  -2   6   6    0.28    0.07
  -2   6   6    0.48    0.08
  -2  -6   6    0.27    0.05
   2  -6  -6    0.23    0.07
  -2  -6   6    0.27    0.07
   2   6  -5   10.84    0.27
  -2   6   5   10.38    0.28
   2   6  -5   10.85    0.32
  -2   6   5   10.29    0.31
   2  -6  -5   10.50    0.32
  -2  -6   5    9.99    0.32
   2   6  -4    3.78    0.15
  -2   6   4    4.08    0.16
   2   6  -4    3.69    0.17
  -2   6   4    3.93    0.18
  -2  -6   4    3.93    0.19
   2  -6  -4    3.93    0.18
  -2   6   3    0.27    0.06
  -2   6   3    0.07    0.05
   2   6  -3    0.13    0.06
   2   6  -3    0.14    0.04
   2  -6  -3    0.14    0.05
  -2  -6   3    0.21    0.06
   2   6  -2    1.65    0.14
  -2   6   2    1.46    0.11
   2   6  -2    1.70    0.16
  -2   6   2    1.90    0.12
  -2  -6   2    1.57    0.12
   2  -6  -2    1.46    0.11
   2   6  -1   20.40    0.45
  -2   6   1   20.69    0.46
   2   6  -1   19.66    0.45
  -2   6   1   20.49    0.47
  -2  -6   1   19.70    0.47
   2  -6  -1   19.46    0.49
   2   6   0    9.33    0.27
  -2   6   0    9.81    0.28
  -2   6   0    9.25    0.28
   2   6   0    9.50    0.28
   2  -6   0    9.56    0.28
  -2  -6   0    9.56    0.29
  -2   6  -1   20.84    0.47
  -2   6  -1   21.67    0.49
   2   6   1   20.40    0.47
   2   6   1   20.64    0.45
   2  -6   1   20.91    0.48
  -2  -6  -1   20.19    0.49
  -2   6  -2   36.52    1.37
  -2   6  -2   35.28    0.73
   2   6   2   35.84    0.73
   2   6   2   36.28    0.74
   2  -6   2   35.55    0.73
  -2  -6  -2   35.20    0.74
   2   6   3    7.35    0.21
   2   6   3    7.77    0.26
  -2   6  -3    7.45    0.26
  -2  -6  -3    7.38    0.26
   2  -6   3    7.55    0.24
   2  -6   3    7.76    0.26
  -2  -6  -3    8.05    0.20
  -2   6  -4    1.66    0.13
   2   6   4    1.91    0.14
  -2  -6  -4    1.72    0.13
  -2  -6  -4    1.68    0.13
   2  -6   4    1.90    0.12
   2  -6   4    1.89    0.13
   2   6   5    2.16    0.15
  -2   6  -5    1.94    0.14
  -2  -6  -5    2.11    0.14
   2  -6   5    2.16    0.19
   2  -6   5    1.97    0.13
  -2  -6  -5    2.08    0.11
  -2   6  -6    5.57    0.23
   2   6   6    5.84    0.24
   2  -6   6    6.06    0.21
  -2  -6  -6    5.70    0.20
   2  -6   6    5.69    0.23
  -2  -6  -6    5.53    0.24
   2   6   7   13.50    0.40
  -2   6  -7   13.22    0.39
  -2  -6  -7   13.95    0.41
   2  -6   7   13.11    0.40
   2  -6   7   13.92    0.36
  -2  -6  -7   14.18    0.35
   2   6   8    1.01    0.12
  -2   6  -8    0.97    0.11
  -2  -6  -8    0.88    0.12
   2  -6   8    1.01    0.12
  -2  -6  -8    0.87    0.09
   2   6   9    4.17    0.22
  -2   6  -9    3.75    0.20
   2  -6   9    4.06    0.22
  -2  -6  -9    4.26    0.42
  -2  -6  -9    4.34    0.23
  -2   6 -10    3.11    0.19
   2   6  10    3.06    0.20
   2   6  10    2.95    0.20
  -2  -6 -10    3.17    0.21
  -2  -6 -10    2.79    0.26
   2  -6  10    2.74    0.19
   2   6  11    3.67    0.22
  -2   6 -11    3.68    0.21
   2   6  11    3.22    0.21
  -2  -6 -11    3.44    0.23
   2  -6  11    3.69    0.23
   2   6  12    0.11    0.07
  -2   6 -12   -0.03    0.07
   2   6  12    0.10    0.07
   2  -6  12   -0.06    0.06
  -2  -6 -12    0.00    0.11
   2   6  13    2.51    0.20
   2   6  13    2.66    0.21
  -2  -6 -13    2.39    0.37
   2  -6  13    2.59    0.21
   2   6  14    0.00    0.07
  -2  -6 -14    0.16    0.20
   2  -6  14   -0.02    0.07
   2   7 -14   10.36    0.40
  -2   7  14    9.71    0.41
   2  -7 -14    9.64    0.40
  -2  -7  14   10.17    0.43
  -2   7  13   10.49    0.39
   2   7 -13   10.27    0.99
   2  -7 -13   10.58    0.41
  -2  -7  13   10.00    0.41
  -2   7  12    3.86    0.22
   2   7 -12    4.07    0.34
  -2  -7  12    4.32    0.25
   2  -7 -12    3.84    0.24
   2   7 -11    4.02    0.33
  -2   7  11    4.44    0.23
   2  -7 -11    3.99    0.23
  -2  -7  11    4.16    0.25
  -2   7  10    0.36    0.09
   2   7 -10    0.51    0.11
  -2  -7  10    0.43    0.11
   2  -7 -10    0.47    0.10
  -2   7   9    1.58    0.14
   2   7  -9    1.37    0.14
   2  -7  -9    1.50    0.15
  -2  -7   9    1.33    0.14
   2   7  -8    1.86    0.16
  -2   7   8    1.92    0.15
   2  -7  -8    1.78    0.15
  -2  -7   8    2.40    0.17
  -2   7   7    1.08    0.12
   2   7  -7    0.85    0.12
   2  -7  -7    1.02    0.12
  -2  -7   7    1.34    0.38
  -2   7   6   22.85    1.16
   2   7  -6   23.93    0.59
   2  -7  -6   23.68    0.58
  -2  -7   6   23.29    0.59
   2   7  -5    8.87    0.37
   2   7  -5    9.28    0.27
  -2   7   5    9.20    0.31
  -2   7   5    9.98    0.28
   2  -7  -5    8.90    0.34
  -2  -7   5    8.99    0.32
   2   7  -4   50.68    1.00
  -2   7   4   49.26    1.00
   2   7  -4   51.93    0.95
  -2   7   4   51.73    0.96
  -2  -7   4   49.96    1.02
   2  -7  -4   50.88    1.01
   2   7  -3   24.95    0.59
   2   7  -3   24.20    0.53
  -2   7   3   24.56    0.54
  -2   7   3   24.12    0.56
  -2  -7   3   24.26    0.58
   2  -7  -3   23.26    0.56
   2   7  -2    4.01    0.19
  -2   7   2    4.34    0.18
  -2   7   2    4.13    0.19
   2   7  -2    4.42    0.18
   2  -7  -2    4.15    0.19
  -2  -7   2    3.48    0.19
  -2   7   1    0.15    0.06
   2   7  -1    0.09    0.05
  -2   7   1    0.26    0.07
   2   7  -1    0.27    0.06
   2  -7  -1    0.26    0.07
  -2  -7   1    0.17    0.09
   2   7   0    5.20    0.20
  -2   7   0    5.24    0.21
   2   7   0    5.12    0.21
  -2   7   0    4.92    0.21
   2  -7   0    5.42    0.55
  -2  -7   0    5.52    0.23
  -2   7  -1   15.75    0.42
   2   7   1   15.80    0.42
   2   7   1   16.45    0.39
  -2   7  -1   15.41    0.41
   2  -7   1   16.06    0.42
  -2  -7  -1   15.93    0.43
   2   7   2    9.03    0.26
   2   7   2    9.04    0.30
  -2   7  -2    8.80    0.30
  -2   7  -2    9.03    0.34
  -2  -7  -2    8.72    0.30
   2  -7   2    8.91    0.30
   2   7   3   16.16    0.38
   2   7   3   16.21    0.48
  -2   7  -3   15.72    0.43
   2  -7   3   15.93    0.41
   2  -7   3   16.17    0.43
  -2  -7  -3   15.12    0.43
   2   7   4   15.84    0.45
  -2   7  -4   16.82    1.07
   2  -7   4   17.27    0.43
   2  -7   4   16.29    0.45
  -2  -7  -4   17.55    0.47
   2   7   5    7.70    0.34
   2  -7   5    7.56    0.28
  -2  -7  -5    7.80    0.29
   2  -7   5    7.45    0.26
  -2   7  -6   13.64    0.42
   2   7   6   15.10    1.08
   2  -7   6   14.84    0.43
  -2  -7  -6   14.31    0.43
   2  -7   6   15.16    0.39
  -2   7  -7    0.61    0.11
   2   7   7    0.61    0.10
   2  -7   7    0.96    0.12
  -2  -7  -7    0.77    0.11
   2   7   8    0.06    0.07
  -2   7  -8    0.25    0.08
   2  -7   8    0.20    0.07
  -2  -7  -8    0.08    0.06
  -2   7  -9    1.08    0.13
   2   7   9    1.20    0.14
  -2  -7  -9    1.03    0.13
   2  -7   9    1.08    0.14
  -2   7 -10    2.71    0.19
   2   7  10    3.10    0.20
  -2  -7 -10    2.80    0.20
   2  -7  10    2.46    0.18
  -2   7 -11    6.62    0.30
   2   7  11    6.29    0.38
   2  -7  11    6.70    0.31
  -2  -7 -11    6.20    0.31
   2   7  12    0.76    0.39
  -2   7 -12    0.72    0.13
   2  -7  12    0.85    0.14
  -2  -7 -12    0.77    0.13
  -2   7 -13   12.81    0.97
   2   7  13   13.66    0.56
   2  -7  13   13.26    0.48
  -2  -7 -13   12.15    0.47
   2   8 -13    5.64    0.30
  -2   8  13    5.34    0.29
  -2  -8  13    5.69    0.32
   2  -8 -13    5.55    0.30
   2   8 -12    0.69    0.12
  -2   8  12    0.69    0.13
  -2  -8  12    0.41    0.12
   2  -8 -12    0.50    0.12
  -2   8  11    0.33    0.10
   2   8 -11    0.61    0.12
   2  -8 -11    0.36    0.10
  -2  -8  11    0.39    0.11
  -2   8  10    9.95    0.37
   2   8 -10    9.72    0.38
   2  -8 -10    9.49    0.37
  -2  -8  10    9.87    0.39
   2   8  -9    4.94    0.25
  -2   8   9    4.58    0.37
  -2  -8   9    4.34    0.25
   2  -8  -9    4.32    0.24
   2   8  -8   18.01    0.52
  -2   8   8   17.99    0.80
   2  -8  -8   17.67    0.52
  -2  -8   8   18.43    0.54
   2   8  -7   10.02    0.36
  -2   8   7    9.81    0.35
  -2  -8   7   10.45    0.38
   2  -8  -7   10.15    0.36
  -2   8   6    0.36    0.09
   2   8  -6    0.40    0.09
   2  -8  -6    0.35    0.09
  -2  -8   6    0.38    0.09
  -2   8   5    0.17    0.07
  -2   8   5    0.20    0.07
   2   8  -5    0.16    0.07
   2   8  -5    0.14    0.06
  -2  -8   5    0.28    0.08
   2  -8  -5    0.19    0.07
  -2   8   4    2.20    0.15
   2   8  -4    2.17    0.14
   2   8  -4    1.97    0.15
  -2   8   4    2.15    0.16
  -2  -8   4    2.22    0.16
   2  -8  -4    2.39    0.16
   2   8  -3    0.39    0.08
  -2   8   3    0.34    0.08
  -2   8   3    0.21    0.07
   2   8  -3    0.29    0.07
   2  -8  -3    0.36    0.08
  -2  -8   3    0.38    0.09
   2   8  -2    0.86    0.11
   2   8  -2    1.11    0.11
  -2   8   2    0.85    0.11
  -2   8   2    0.96    0.11
  -2  -8   2    0.73    0.11
   2  -8  -2    1.02    0.12
  -2   8   1    0.50    0.09
   2   8  -1    0.52    0.09
   2   8  -1    0.70    0.09
  -2   8   1    0.61    0.10
  -2  -8   1    0.49    0.09
   2  -8  -1    0.65    0.10
  -2   8   0    0.64    0.10
   2   8   0    0.69    0.10
  -2   8   0    0.75    0.10
   2   8   0    0.77    0.10
   2  -8   0    0.85    0.11
  -2  -8   0    0.65    0.11
   2   8   1    7.43    0.28
   2   8   1    6.92    0.25
  -2   8  -1    7.19    0.27
  -2   8  -1    7.23    0.27
   2  -8   1    7.11    0.27
  -2  -8  -1    6.94    0.28
   2   8   2   -0.02    0.05
   2   8   2   -0.08    0.04
  -2   8  -2   -0.01    0.11
  -2   8  -2   -0.10    0.04
  -2  -8  -2    0.01    0.05
   2  -8   2   -0.06    0.04
  -2   8  -3    0.07    0.06
   2   8   3    0.27    0.08
  -2  -8  -3    0.37    0.08
   2  -8   3    0.26    0.07
   2  -8   3    0.24    0.08
  -2   8  -4    0.56    0.10
   2   8   4    0.62    0.10
   2  -8   4    0.51    0.10
   2  -8   4    0.58    0.09
  -2  -8  -4    0.40    0.09
  -2   8  -5   10.54    0.36
   2   8   5    9.90    0.36
   2  -8   5   10.26    0.33
  -2  -8  -5   10.43    0.37
   2  -8   5   10.35    0.36
   2   8   6    0.86    0.12
  -2   8  -6    0.90    0.18
  -2  -8  -6    0.64    0.11
   2  -8   6    0.61    0.11
  -2   8  -7    5.85    0.69
   2   8   7    5.13    0.65
  -2  -8  -7    5.75    0.28
   2  -8   7    5.36    0.26
  -2   8  -8    0.19    0.15
   2   8   8    0.33    0.20
  -2  -8  -8    0.49    0.11
   2  -8   8    0.71    0.11
   2   8   9   12.96    0.51
  -2   8  -9   12.44    0.57
   2  -8   9   12.36    0.44
  -2  -8  -9   12.02    0.43
  -2   8 -10    3.31    0.55
   2   8  10    3.20    0.34
  -2  -8 -10    3.55    0.24
   2  -8  10    3.55    0.24
  -2   8 -11    0.25    0.24
   2   8  11    0.46    0.32
   2  -8  11    0.50    0.11
  -2  -8 -11    0.37    0.11
   2   9 -11    1.51    0.17
  -2   9  11    1.63    0.17
  -2  -9  11    1.36    0.18
   2  -9 -11    1.47    0.17
  -2   9  10    1.08    0.16
   2   9 -10    0.80    0.13
  -2  -9  10    1.18    0.15
   2  -9 -10    0.94    0.14
   2   9  -9    0.10    0.08
  -2   9   9   -0.02    0.08
   2  -9  -9   -0.01    0.06
  -2  -9   9    0.01    0.07
  -2   9   8    1.58    0.16
   2   9  -8    1.45    0.15
   2  -9  -8    2.15    0.56
  -2  -9   8    1.29    0.16
  -2   9   7    2.22    0.18
   2   9  -7    2.13    0.18
  -2  -9   7    2.49    0.19
   2  -9  -7    2.35    0.18
  -2   9   6   11.64    0.40
   2   9  -6   12.24    0.42
   2  -9  -6   12.21    0.41
  -2  -9   6   11.57    0.42
  -2   9   5    7.07    0.30
   2   9  -5    7.11    0.30
   2  -9  -5    7.48    0.31
  -2  -9   5    7.55    0.32
   2   9  -4   14.19    0.43
  -2   9   4   13.26    0.43
   2   9  -4   13.45    0.39
  -2   9   4   13.59    0.40
   2  -9  -4   13.05    0.42
  -2  -9   4   13.26    0.44
  -2   9   3    0.31    0.08
  -2   9   3    0.23    0.08
   2   9  -3    0.32    0.08
   2   9  -3    0.16    0.07
  -2  -9   3    0.27    0.09
   2  -9  -3    0.35    0.23
   2   9  -2    4.66    0.22
  -2   9   2    4.46    0.23
  -2   9   2    4.94    0.23
   2   9  -2    4.70    0.22
   2  -9  -2    4.14    0.22
  -2  -9   2    4.66    0.24
   2   9  -1    4.44    0.21
   2   9  -1    4.15    0.21
  -2   9   1    4.03    0.21
  -2   9   1    4.01    0.22
  -2  -9   1    4.48    0.23
   2  -9  -1    4.21    0.22
   2   9   0    2.35    0.16
  -2   9   0    2.60    0.23
  -2   9   0    2.97    0.18
   2   9   0    2.36    0.16
   2  -9   0    2.13    0.17
  -2  -9   0    2.61    0.18
  -2   9  -1    2.99    0.18
  -2   9  -1    3.02    0.18
   2   9   1    2.79    0.35
   2   9   1    2.89    0.17
   2  -9   1    2.67    0.18
  -2  -9  -1    2.88    0.19
  -2   9  -2    7.72    0.33
  -2   9  -2    7.28    0.30
   2   9   2    7.55    0.30
   2  -9   2    7.00    0.29
  -2  -9  -2    7.40    0.53
  -2   9  -3    3.23    0.20
   2   9   3    2.82    0.19
  -2  -9  -3    2.99    0.20
   2  -9   3    3.02    0.20
   2  -9   3    3.11    0.18
  -2   9  -4   11.11    0.39
   2   9   4   11.78    0.40
   2  -9   4   10.63    0.38
   2  -9   4   12.07    0.37
  -2  -9  -4   11.17    0.40
  -2   9  -5    4.81    0.25
   2   9   5    4.41    0.24
   2  -9   5    4.88    0.23
   2  -9   5    4.96    0.26
  -2  -9  -5    4.87    0.26
   2   9   6    0.75    0.12
  -2   9  -6    0.72    0.12
  -2  -9  -6    0.70    0.12
   2  -9   6    0.79    0.33
   2   9   7    2.08    0.18
  -2   9  -7    1.67    0.16
  -2  -9  -7    1.70    0.17
   2  -9   7    1.93    0.17
   2   9   8    0.13    0.08
  -2   9  -8    0.07    0.08
  -2  -9  -8    0.14    0.08
   2  -9   8    0.03    0.07
   2   9   9    0.38    0.11
  -2   9  -9    0.38    0.11
   2  -9   9    0.54    0.12
  -2  -9  -9    0.30    0.10
   2   9  10    5.92    0.31
  -2   9 -10    6.38    0.32
   2  -9  10    6.04    0.32
  -2  -9 -10    6.28    0.33
   2  10  -9    5.61    0.30
  -2  10   9    5.14    0.29
  -2 -10   9    4.87    0.29
   2 -10  -9    5.60    0.30
  -2  10   8    0.85    0.14
   2  10  -8    0.34    0.11
   2 -10  -8    0.63    0.13
  -2 -10   8    0.60    0.13
  -2  10   7    2.36    0.19
   2  10  -7    2.58    0.20
  -2 -10   7    2.37    0.20
   2 -10  -7    2.49    0.20
   2  10  -6    0.68    0.12
  -2  10   6    0.67    0.12
  -2 -10   6    0.73    0.13
   2 -10  -6    0.77    0.13
   2  10  -5    1.17    0.14
  -2  10   5    1.09    0.14
   2 -10  -5    0.88    0.13
  -2 -10   5    0.69    0.13
   2  10  -4   -0.09    0.06
  -2  10   4   -0.04    0.07
   2 -10  -4    0.13    0.18
  -2 -10   4    0.02    0.08
   2  10  -3    0.35    0.10
   2  10  -3    0.17    0.08
  -2  10   3    0.23    0.09
  -2  10   3    0.20    0.09
   2 -10  -3    0.08    0.08
  -2 -10   3    0.31    0.10
  -2  10   2    4.69    0.24
   2  10  -2    4.43    0.23
  -2  10   2    4.55    0.25
   2  10  -2    4.59    0.56
  -2 -10   2    4.43    0.39
   2 -10  -2    5.28    0.26
   2  10  -1    0.33    0.09
  -2  10   1    0.32    0.09
  -2  10   1    0.17    0.08
   2  10  -1    0.30    0.08
   2 -10  -1    0.32    0.10
  -2 -10   1    0.31    0.09
   2  10   0    2.86    0.19
  -2  10   0    3.02    0.20
   2  10   0    3.15    0.20
  -2  10   0    2.59    0.19
  -2 -10   0    3.27    0.21
   2 -10   0    2.88    0.20
  -2  10  -1    0.23    0.09
  -2  10  -1    0.49    0.10
   2  10   1    0.53    0.11
   2 -10   1    0.56    0.14
  -2 -10  -1    0.30    0.09
  -2  10  -2    4.26    0.24
   2  10   2    4.09    0.24
  -2  10  -2    4.04    0.22
   2 -10   2    4.48    0.24
  -2 -10  -2    4.22    0.25
   2 -10   2    4.63    0.25
  -2  10  -3   -0.03    0.06
   2  10   3    0.00    0.18
   2 -10   3    0.01    0.07
  -2 -10  -3    0.04    0.16
   2 -10   3   -0.01    0.05
   2  10   4    3.92    0.24
  -2  10  -4    4.01    0.24
  -2 -10  -4    4.00    0.25
   2 -10   4    4.05    0.22
   2 -10   4    4.59    0.25
  -2  10  -5    0.75    0.14
   2  10   5    0.61    0.12
  -2 -10  -5    0.67    0.13
   2 -10   5    0.42    0.11
   2  10   6    0.36    0.10
  -2  10  -6    0.35    0.11
   2 -10   6    0.48    0.28
  -2 -10  -6    0.39    0.11
   2  10   7    0.37    0.11
  -2  10  -7    0.30    0.11
  -2 -10  -7    0.34    0.11
   2 -10   7    0.33    0.10
   2  10   8    0.51    0.13
  -2  10  -8    0.55    0.14
  -2 -10  -8    0.65    0.13
   2 -10   8    0.57    0.13
   2  11  -6   15.28    0.52
  -2  11   6   14.17    0.50
  -2 -11   6   14.94    0.53
   2 -11  -6   15.21    0.52
  -2  11   5    5.25    0.30
   2  11  -5    5.68    0.30
  -2 -11   5    5.27    0.30
   2 -11  -5    5.61    0.40
   2  11  -4   13.73    1.05
  -2  11   4   14.17    0.49
  -2 -11   4   13.65    0.49
   2 -11  -4   14.61    0.49
   2  11  -3   10.07    0.39
  -2  11   3    9.83    0.40
  -2 -11   3   10.45    0.42
   2 -11  -3   10.58    0.40
  -2  11   2    5.79    0.28
  -2  11   2    5.66    0.29
   2  11  -2    5.78    0.28
   2  11  -2    6.07    0.29
   2 -11  -2    5.65    0.29
  -2 -11   2    5.72    0.31
  -2  11   1    1.60    0.16
   2  11  -1    2.10    0.18
  -2  11   1    2.07    0.18
   2  11  -1    2.15    0.18
  -2 -11   1    1.76    0.18
   2 -11  -1    1.80    0.17
  -2  11   0    4.42    0.25
  -2  11   0    4.58    0.25
   2  11   0    4.28    0.25
   2 -11   0    4.48    0.26
  -2 -11   0    4.19    0.26
  -2  11  -1    0.93    0.39
  -2  11  -1    0.68    0.13
   2  11   1    1.28    0.14
   2 -11   1    0.90    0.15
  -2 -11  -1    1.14    0.15
   2  11   2    9.50    0.38
  -2  11  -2    9.91    0.86
   2 -11   2   10.60    0.39
   2 -11   2   10.42    0.40
  -2 -11  -2   10.21    0.41
  -2  11  -3    0.44    0.11
   2  11   3    0.46    0.12
   2 -11   3    0.25    0.10
   2 -11   3    0.53    0.12
  -2 -11  -3    0.18    0.10
   2  11   4    3.20    0.24
  -2  11  -4    3.36    0.24
   2 -11   4    3.91    0.25
  -2 -11  -4    3.18    0.23
  -2  11  -5    4.73    0.28
   2  11   5    5.02    0.29
  -2 -11  -5    4.87    0.29
   2 -11   5    4.91    0.29
  -3   0  17   -0.04    0.08
   3   0 -17   -0.07    0.07
  -3   0  16   14.31    0.49
   3   0 -16   14.66    0.47
   3   0 -15    0.00    0.07
  -3   0  15    0.10    0.08
   3   0 -14   29.74    0.70
  -3   0  14   29.13    0.73
   3   0 -13    0.03    0.06
  -3   0  13    0.04    0.06
  -3   0  12    3.44    0.19
   3   0 -12    3.09    0.18
   3   0 -11    0.06    0.05
  -3   0  11   -0.10    0.04
   3   0 -11    0.03    0.04
   3   0 -10   46.94    0.85
  -3   0  10   44.89    0.91
   3   0  -9   -0.01    0.04
  -3   0   9    0.00    0.04
  -3   0   9   -0.02    0.04
   3   0  -9    0.00    0.03
  -3   0   8  146.71    2.29
  -3   0   8  141.64    2.43
  -3   0   8  144.59    2.37
   3   0  -8  144.10    2.37
  -3   0   7   -0.02    0.02
   3   0  -7    0.06    0.03
  -3   0   7   -0.01    0.03
  -3   0   7    0.05    0.04
  -3   0   6   46.19    0.74
  -3   0   6   44.94    0.83
   3   0  -6   44.90    0.80
  -3   0   5   -0.02    0.01
   3   0  -5   -0.06    0.05
  -3   0   5   -0.03    0.02
  -3   0   5   -0.03    0.03
  -3   0   4   11.77    0.25
  -3   0   4   11.19    0.24
  -3   0   4   11.51    0.29
  -3   0   3    0.00    0.02
   3   0  -3    0.01    0.02
   3   0  -3    0.01    0.02
  -3   0   3    0.02    0.02
   3   0  -2  157.24    2.43
   3   0  -2  152.51    2.47
  -3   0   2  150.64    2.42
  -3   0   2  160.11    2.47
  -3   0   2  153.46    2.47
   3   0  -1   -0.02    0.02
  -3   0   1   -0.01    0.02
  -3   0   1   -0.02    0.01
  -3   0   1    0.01    0.02
  -3   0   0   69.71    1.12
   3   0   0   68.47    1.12
   3   0   0   67.40    1.11
  -3   0   0   69.83    1.11
   3   0   1   -0.05    0.02
  -3   0  -1   -0.03    0.02
   3   0   1   -0.01    0.03
  -3   0  -1   -0.04    0.02
   3   0   2  170.42    2.64
   3   0   2  161.48    2.66
  -3   0  -2  164.78    2.78
  -3   0  -3   -0.04    0.02
   3   0   3   -0.06    0.03
   3   0   3   -0.06    0.03
  -3   0  -3   -0.07    0.06
  -3   0  -4   28.96    0.54
  -3   0  -4   28.31    0.56
   3   0   4   29.09    0.54
  -3   0  -5    0.03    0.03
   3   0   5    0.01    0.03
  -3   0  -5   -0.05    0.02
   3   0   5    0.05    0.03
  -3   0  -6   12.58    0.25
  -3   0  -6   12.49    0.31
   3   0   6   12.48    0.31
   3   0   6   12.64    0.30
  -3   0  -7   -0.04    0.02
   3   0   7   -0.10    0.03
  -3   0  -7   -0.02    0.04
   3   0   7    0.01    0.04
  -3   0  -8    4.77    0.19
   3   0   8    4.74    0.20
   3   0   8    4.79    0.20
   3   0   9   -0.03    0.03
  -3   0  -9   -0.05    0.04
   3   0   9    0.07    0.05
  -3   0 -10   -0.02    0.05
   3   0  10    0.02    0.04
   3   0  10    0.10    0.06
  -3   0 -11   -0.05    0.05
   3   0  11    0.05    0.06
  -3   0 -12   40.64    0.87
   3   0  12   39.93    0.89
  -3   0 -13   -0.06    0.06
   3   0  13    0.01    0.06
   3   0  14    4.84    0.26
  -3   0 -14    4.52    0.25
   3   0  15    0.00    0.07
  -3   0 -15   -0.09    0.06
   3   0  16    0.80    0.19
  -3   1  17    0.22    0.10
   3   1 -17    0.24    0.10
   3  -1 -17    0.15    0.09
  -3  -1  17    0.14    0.09
   3   1 -16    3.55    0.23
  -3   1  16    3.31    0.23
  -3  -1  16    3.54    0.24
   3  -1 -16    3.35    0.23
   3   1 -15    0.58    0.11
  -3   1  15    0.40    0.10
   3  -1 -15    0.72    0.12
  -3  -1  15    0.55    0.12
  -3   1  14    1.78    0.16
   3   1 -14    1.64    0.15
  -3  -1  14    1.45    0.15
   3  -1 -14    1.62    0.15
   3   1 -13    1.67    0.14
  -3   1  13    1.67    0.15
  -3  -1  13    1.64    0.15
   3  -1 -13    1.72    0.14
  -3   1  12   31.02    0.72
   3   1 -12   31.51    0.65
   3   1 -12   30.82    0.69
   3  -1 -12   30.87    0.69
  -3  -1  12   31.21    0.73
   3   1 -11    0.09    0.06
   3   1 -11    0.13    0.05
  -3   1  11    0.11    0.06
   3  -1 -11    0.08    0.64
   3  -1 -11    0.05    0.04
  -3  -1  11    0.04    0.06
   3   1 -10   12.71    0.32
   3   1 -10   12.60    0.82
  -3   1  10   12.31    0.36
   3  -1 -10   12.79    0.30
  -3  -1  10   12.39    0.36
   3  -1 -10   12.22    0.35
   3   1  -9   26.38    0.57
   3   1  -9   28.10    0.56
  -3   1   9   27.34    0.60
  -3   1   9   27.85    0.51
   3  -1  -9   27.43    0.54
  -3  -1   9   27.43    0.60
  -3  -1   9   27.31    0.58
   3  -1  -9   28.27    0.58
  -3   1   8   16.24    0.39
   3   1  -8   15.81    0.36
  -3   1   8   16.55    0.38
  -3   1   8   16.12    0.57
  -3  -1   8   15.71    0.39
  -3  -1   8   16.18    0.38
   3  -1  -8   16.32    0.35
  -3  -1   8   16.52    0.38
   3  -1  -8   15.83    0.38
   3   1  -7   48.41    0.87
  -3   1   7   47.88    0.82
  -3   1   7   48.85    0.87
  -3   1   7   47.39    0.89
  -3  -1   7   48.05    0.90
   3  -1  -7   47.91    0.84
  -3  -1   7   48.93    0.87
  -3   1   6   86.23    1.48
  -3   1   6   87.60    1.45
  -3   1   6   88.09    1.41
   3   1  -6   88.15    1.46
   3  -1  -6   83.85    1.44
  -3  -1   6   86.67    1.49
  -3  -1   6   88.29    1.45
  -3   1   5    5.51    0.16
  -3   1   5    5.69    0.16
   3   1  -5    5.84    0.16
  -3   1   5    5.72    0.15
  -3  -1   5    5.79    0.17
   3  -1  -5    5.55    0.15
  -3   1   4    0.04    0.03
  -3   1   4    0.05    0.03
  -3   1   4    0.04    0.02
   3   1  -4    0.06    0.03
  -3   1   4   -0.02    0.02
  -3  -1   4    0.06    0.03
  -3  -1   4    0.03    0.03
   3   1  -3   90.76    1.50
   3   1  -3   89.74    1.53
  -3   1   3   92.16    1.49
  -3   1   3   91.38    1.49
  -3   1   3   92.26    1.46
  -3   1   3   90.64    1.46
  -3  -1   3   92.02    1.50
  -3  -1   3   91.66    1.46
  -3   1   2   14.99    0.28
  -3   1   2   14.96    0.27
  -3   1   2   15.15    0.29
   3   1  -2   15.79    0.27
   3  -1  -2   14.61    0.28
  -3  -1   2   15.29    0.29
  -3  -1   2   14.65    0.28
  -3   1   1  324.65    5.41
   3   1  -1  325.87    5.37
  -3   1   1  322.25    5.13
   3   1  -1  330.19    5.05
   3  -1  -1  325.99    5.11
  -3  -1   1  323.34    5.00
  -3  -1   1  311.85    5.13
  -3   1   0   35.04    0.61
   3   1   0   34.33    0.58
   3   1   0   34.84    0.60
  -3   1   0   34.91    0.58
   3  -1   0   35.30    0.57
  -3  -1   0   34.53    0.59
  -3  -1   0   35.09    0.59
   3  -1   0   34.97    0.60
  -3   1  -1    0.91    0.06
  -3   1  -1    0.84    0.05
   3   1   1    0.82    0.06
   3   1   1    0.87    0.05
   3   1   1    0.96    0.04
   3  -1   1    0.88    0.05
  -3  -1  -1    0.84    0.06
   3  -1   1    0.90    0.06
   3   1   2  115.28    2.04
   3   1   2  121.05    1.98
   3   1   2  124.47    2.00
  -3   1  -2  124.33    1.98
  -3   1  -2  122.00    1.95
   3  -1   2  128.93    1.99
   3  -1   2  121.86    1.97
  -3  -1  -2  122.47    1.95
   3   1   3    0.77    0.11
  -3   1  -3    0.91    0.17
  -3   1  -3    0.77    0.05
   3   1   3    0.80    0.07
   3  -1   3    0.70    0.06
   3  -1   3    0.77    0.06
  -3  -1  -3    0.75    0.03
  -3  -1  -3    0.65    0.06
  -3   1  -4   72.51    1.21
   3   1   4   70.85    1.22
   3   1   4   70.43    1.24
  -3   1  -4   71.81    1.20
   3  -1   4   72.30    1.23
  -3  -1  -4   72.47    1.14
  -3  -1  -4   72.99    1.25
   3  -1   4   71.98    1.21
   3   1   5    2.23    0.25
  -3   1  -5    2.30    0.16
  -3   1  -5    2.26    0.11
   3   1   5    2.36    0.11
   3  -1   5    2.19    0.11
   3  -1   5    2.20    0.10
  -3  -1  -5    2.48    0.12
  -3  -1  -5    2.20    0.06
   3   1   6    1.23    0.09
   3   1   6    1.13    0.08
  -3   1  -6    1.26    0.08
  -3   1  -6    1.14    0.09
  -3  -1  -6    1.19    0.09
   3  -1   6    1.29    0.10
   3  -1   6    1.01    0.08
  -3  -1  -6    1.08    0.04
  -3   1  -7    0.76    0.07
  -3   1  -7    0.67    0.08
   3   1   7    0.64    0.08
   3   1   7    0.57    0.07
   3  -1   7    0.86    0.08
   3  -1   7    0.76    0.08
  -3  -1  -7    0.64    0.08
  -3   1  -8    0.52    0.08
   3   1   8    0.62    0.19
   3   1   8    0.44    0.08
  -3   1  -8    0.69    0.07
   3  -1   8    0.47    0.08
  -3  -1  -8    0.50    0.08
   3  -1   8    0.62    0.07
   3   1   9    0.03    0.04
  -3   1  -9    0.00    0.04
   3   1   9   -0.02    0.04
   3  -1   9    0.04    0.05
  -3  -1  -9    0.01    0.04
   3  -1   9   -0.07    0.04
   3   1  10    3.83    0.17
   3   1  10    3.84    0.20
  -3   1 -10    3.63    0.19
  -3  -1 -10    3.78    0.19
   3  -1  10    3.56    0.20
   3  -1  10    3.82    0.17
  -3   1 -11    0.83    0.11
   3   1  11    1.01    0.10
   3   1  11    0.83    0.11
  -3  -1 -11    0.77    0.11
   3  -1  11    0.65    0.11
   3   1  12    5.19    0.53
  -3   1 -12    4.67    0.23
  -3  -1 -12    4.74    0.24
   3  -1  12    5.05    0.25
  -3   1 -13    0.03    0.06
   3   1  13    0.21    0.09
  -3  -1 -13    0.22    0.08
   3  -1  13    0.28    0.09
  -3   1 -14    0.05    0.07
   3   1  14    0.10    0.08
   3  -1  14    0.03    0.07
  -3  -1 -14    0.07    0.07
  -3   1 -15    2.49    0.20
   3   1  15    2.29    0.21
   3  -1  15    1.88    0.18
  -3  -1 -15    2.23    0.19
   3   2 -17    2.42    0.20
  -3   2  17    2.35    0.21
   3  -2 -17    2.60    0.21
  -3  -2  17    2.47    0.22
   3   2 -16   -0.05    0.07
  -3   2  16    0.03    0.08
  -3  -2  16    0.01    0.07
   3  -2 -16    0.04    0.07
   3   2 -15    0.33    0.10
  -3   2  15    0.52    0.12
  -3  -2  15    0.47    0.11
   3  -2 -15    0.70    0.12
   3   2 -14    9.11    0.34
  -3   2  14    9.36    0.36
   3  -2 -14   10.22    0.36
   3   2 -13    0.22    0.07
   3   2 -13    0.14    0.06
  -3   2  13    0.23    0.24
   3  -2 -13    0.16    0.07
  -3  -2  13    0.16    0.08
   3   2 -12   33.37    0.73
   3   2 -12   33.96    0.70
  -3   2  12   33.39    0.76
   3  -2 -12   33.13    0.73
  -3  -2  12   32.58    0.76
   3   2 -11   10.43    0.30
  -3   2  11   10.11    0.33
   3   2 -11   10.31    0.32
  -3  -2  11   10.47    0.34
   3  -2 -11   10.58    0.32
  -3   2  10    9.20    0.30
   3   2 -10   10.08    0.29
  -3   2  10   10.17    0.41
   3   2 -10    9.26    0.70
   3  -2 -10    9.55    0.51
   3  -2 -10    9.08    2.65
  -3  -2  10    9.11    0.31
   3   2  -9    3.12    0.15
   3   2  -9    3.06    0.14
  -3   2   9    3.45    0.17
  -3   2   9    3.08    0.13
  -3  -2   9    2.80    0.16
   3  -2  -9    2.90    0.15
  -3  -2   9    3.15    0.15
   3  -2  -9    2.94    0.15
   3   2  -8    0.08    0.04
  -3   2   8    0.07    0.03
  -3   2   8    0.07    0.07
  -3  -2   8    0.05    0.04
   3  -2  -8    0.00    0.03
   3  -2  -8    0.08    0.04
  -3  -2   8    0.01    0.04
  -3   2   7   32.17    0.65
   3   2  -7   32.83    0.64
  -3   2   7   33.96    0.64
  -3   2   7   33.17    0.61
   3  -2  -7   32.75    0.60
  -3  -2   7   33.14    0.63
  -3  -2   7   32.73    0.66
  -3   2   6   83.41    1.39
  -3   2   6   83.66    1.37
  -3   2   6   80.71    1.38
  -3   2   6   83.11    1.43
   3   2  -6   84.94    1.42
  -3  -2   6   79.81    1.38
  -3  -2   6   83.16    1.44
  -3   2   5   50.03    0.85
  -3   2   5   48.01    0.87
  -3   2   5   48.91    0.85
  -3   2   5   49.01    0.85
   3   2  -5   49.18    0.88
  -3  -2   5   49.59    0.85
  -3  -2   5   48.80    0.89
   3   2  -4  137.12    2.23
   3   2  -4  131.07    2.14
  -3   2   4  137.92    2.20
  -3   2   4  135.65    2.21
  -3   2   4  139.07    2.17
  -3   2   4  137.17    2.24
  -3  -2   4  137.85    2.25
  -3  -2   4  136.83    2.17
  -3   2   3   18.87    0.36
   3   2  -3   17.36    0.32
  -3   2   3   19.25    0.36
  -3   2   3   18.85    0.35
  -3   2   3   18.64    0.36
  -3  -2   3   19.21    0.38
  -3  -2   3   18.66    0.35
   3   2  -2    7.67    0.18
  -3   2   2    7.37    0.16
  -3   2   2    7.72    0.18
   3   2  -2    7.37    0.16
  -3   2   2    7.65    0.18
   3  -2  -2    7.36    0.16
  -3  -2   2    7.73    0.31
  -3  -2   2    7.45    0.17
  -3   2   1   36.42    0.60
   3   2  -1   36.38    0.63
  -3   2   1   34.99    0.64
   3   2  -1   36.12    0.62
  -3  -2   1   37.05    0.64
  -3  -2   1   36.96    0.61
   3  -2  -1   36.96    0.62
   3  -2  -1   35.83    0.64
  -3   2   0   82.63    1.30
   3   2   0   82.47    1.35
   3   2   0   82.32    1.34
  -3   2   0   82.03    1.36
  -3  -2   0   82.90    1.32
  -3  -2   0   82.47    1.37
   3  -2   0   84.45    1.34
   3  -2   0   79.10    1.35
  -3   2  -1    8.56    0.18
   3   2   1    8.88    0.21
   3   2   1    8.57    0.17
  -3   2  -1    8.77    0.21
   3  -2   1    8.82    0.19
   3  -2   1    8.58    0.20
  -3  -2  -1    8.38    0.19
  -3  -2  -1    8.35    0.20
  -3   2  -2   60.97    1.00
   3   2   2   62.25    1.05
  -3   2  -2   60.82    1.04
   3   2   2   59.42    0.98
   3   2   2   59.89    1.05
  -3  -2  -2   61.13    1.02
   3  -2   2   61.27    1.03
   3  -2   2   63.75    1.04
   3   2   3   34.86    0.65
   3   2   3   34.57    0.65
  -3   2  -3   35.37    0.62
  -3   2  -3   35.33    0.64
  -3  -2  -3   34.53    0.63
   3  -2   3   36.42    0.64
   3  -2   3   35.10    0.64
  -3   2  -4   30.09    0.63
   3   2   4   29.84    0.58
  -3   2  -4   30.19    0.56
   3   2   4   30.17    0.59
   3  -2   4   29.45    0.56
  -3  -2  -4   29.92    0.58
   3  -2   4   30.32    0.58
   3   2   5   19.51    0.43
   3   2   5   19.73    0.43
  -3   2  -5   19.22    0.41
  -3   2  -5   19.91    0.41
   3  -2   5   19.30    0.42
  -3  -2  -5   19.61    0.42
   3  -2   5   19.44    0.41
  -3   2  -6    1.06    0.08
   3   2   6    1.21    0.09
   3   2   6    1.23    0.10
  -3   2  -6    1.17    0.08
   3  -2   6    1.13    0.08
   3  -2   6    1.24    0.09
  -3  -2  -6    1.07    0.09
   3   2   7    4.02    0.17
  -3   2  -7    4.09    0.16
   3   2   7    4.09    0.17
  -3   2  -7    3.71    0.14
  -3  -2  -7    3.58    0.16
   3  -2   7    3.71    0.17
   3  -2   7    3.71    0.15
  -3   2  -8   19.91    0.42
   3   2   8   19.12    0.47
  -3   2  -8   19.04    0.45
   3   2   8   18.94    0.45
   3  -2   8   19.19    0.47
  -3  -2  -8   18.40    0.45
   3  -2   8   18.82    0.42
   3   2   9    5.16    0.22
  -3   2  -9    5.06    0.21
  -3   2  -9    5.31    0.18
   3   2   9    5.25    0.21
  -3  -2  -9    5.08    0.21
   3  -2   9    5.38    0.23
   3  -2   9    5.14    0.19
   3   2  10   59.79    1.95
   3   2  10   58.34    1.15
  -3   2 -10   59.76    1.11
   3  -2  10   57.81    1.16
  -3  -2 -10   57.45    1.12
   3   2  11    5.72    0.23
   3   2  11    5.77    0.26
  -3   2 -11    5.80    0.25
   3  -2  11    5.72    0.26
  -3  -2 -11    6.00    0.25
  -3   2 -12   36.97    0.82
   3   2  12   37.13    0.85
   3   2  12   38.28    0.80
   3  -2  12   37.93    0.86
  -3  -2 -12   36.97    0.83
  -3   2 -13    1.51    0.15
   3   2  13    1.71    0.16
  -3  -2 -13    1.37    0.14
   3  -2  13    1.58    0.16
   3   2  14    1.96    0.18
  -3   2 -14    2.13    0.18
  -3  -2 -14    2.01    0.17
   3  -2  14    2.03    0.18
   3   2  15    0.02    0.08
  -3   2 -15    0.14    0.08
  -3  -2 -15    0.10    0.08
   3  -2  15   -0.04    0.08
  -3   3  17    4.66    0.28
   3   3 -17    4.26    0.26
   3  -3 -17    4.46    0.27
  -3  -3  17    4.69    0.29
   3   3 -16    4.23    0.24
  -3   3  16    3.79    0.25
  -3  -3  16    3.90    0.26
   3  -3 -16    3.90    0.24
  -3   3  15    6.62    0.31
   3   3 -15    6.56    0.29
  -3  -3  15    6.23    0.31
   3  -3 -15    6.74    0.30
   3   3 -14    0.04    0.06
  -3   3  14    0.04    0.06
   3   3 -14    0.15    0.14
   3  -3 -14    0.05    0.07
  -3  -3  14    0.06    0.07
  -3   3  13    6.65    0.29
   3   3 -13    7.45    0.28
   3   3 -13    7.64    0.28
  -3  -3  13    7.05    0.30
   3  -3 -13    6.25    0.27
   3   3 -12    0.02    0.05
   3   3 -12    0.03    0.05
  -3   3  12    0.08    0.06
  -3  -3  12    0.06    0.06
   3  -3 -12    0.07    0.05
   3   3 -11    0.10    0.06
   3   3 -11    0.07    0.05
  -3   3  11    0.01    0.04
  -3   3  11    0.03    0.06
   3  -3 -11   -0.05    0.04
  -3  -3  11   -0.04    0.05
   3   3 -10    8.90    0.28
   3   3 -10    9.52    0.29
  -3   3  10    8.92    0.30
  -3   3  10   10.02    0.27
  -3  -3  10    9.29    0.32
   3  -3 -10    9.35    0.29
   3   3  -9    3.02    0.15
   3   3  -9    2.78    0.14
  -3   3   9    2.88    0.16
  -3   3   9    2.90    0.14
   3  -3  -9    2.97    0.12
   3  -3  -9    3.15    2.20
  -3  -3   9    2.93    0.16
  -3   3   8   19.89    0.43
  -3   3   8   19.96    0.47
   3   3  -8   19.68    0.46
   3  -3  -8   20.25    0.44
  -3  -3   8   19.78    0.48
  -3  -3   8   20.15    0.44
   3  -3  -8   20.17    0.41
  -3   3   7    1.01    0.07
   3   3  -7    1.15    0.10
  -3   3   7    1.07    0.09
  -3   3   7    0.86    0.08
  -3  -3   7    0.98    0.09
   3  -3  -7    0.96    0.08
  -3  -3   7    1.03    0.10
  -3   3   6    8.68    0.24
  -3   3   6    8.97    0.22
  -3   3   6    8.93    0.23
   3   3  -6    8.88    0.25
  -3   3   6    9.04    0.25
  -3  -3   6    8.71    0.17
  -3  -3   6    9.16    0.26
  -3  -3   6    8.80    0.23
   3   3  -5   14.79    0.35
   3   3  -5   14.83    0.27
  -3   3   5   15.03    0.46
  -3   3   5   14.74    0.32
  -3   3   5   15.00    0.39
  -3   3   5   14.82    0.32
  -3  -3   5   15.05    0.32
  -3  -3   5   14.67    0.35
  -3   3   4    0.04    0.03
   3   3  -4    0.09    0.04
   3   3  -4    0.06    0.04
  -3   3   4    0.04    0.03
  -3   3   4    0.03    0.03
  -3   3   4    0.09    0.03
  -3  -3   4    0.09    0.03
  -3  -3   4    0.12    0.04
  -3   3   3   15.87    0.30
   3   3  -3   16.02    0.34
   3   3  -3   15.78    0.31
  -3   3   3   16.12    0.34
  -3   3   3   15.65    0.33
  -3  -3   3   15.96    0.35
   3  -3  -3   15.63    0.33
  -3  -3   3   15.41    0.31
  -3   3   2    0.10    0.03
   3   3  -2    0.10    0.07
  -3   3   2    0.14    0.04
   3   3  -2    0.08    0.03
  -3   3   2    0.09    0.02
  -3  -3   2    0.11    0.03
   3  -3  -2    0.12    0.03
  -3  -3   2    0.10    0.03
  -3   3   1    1.73    0.09
   3   3  -1    1.89    0.11
  -3   3   1    1.83    0.09
  -3   3   1    1.79    0.06
   3   3  -1    1.74    0.08
  -3  -3   1    1.84    0.09
  -3  -3   1    1.85    0.07
   3  -3  -1    1.76    0.08
   3   3   0    1.95    0.08
   3   3   0    2.12    0.09
  -3   3   0    2.03    0.07
   3  -3   0    1.98    0.11
  -3  -3   0    1.97    0.08
   3  -3   0    1.84    0.09
  -3  -3   0    1.83    0.09
   3   3   1   71.22    1.22
  -3   3  -1   72.40    1.15
   3   3   1   71.13    1.18
  -3   3  -1   74.28    1.23
  -3  -3  -1   71.76    1.23
   3  -3   1   71.83    1.21
  -3  -3  -1   72.66    1.17
   3  -3   1   69.27    1.21
  -3   3  -2    1.07    0.08
   3   3   2    1.15    0.05
   3   3   2    1.01    0.08
  -3  -3  -2    1.02    0.07
   3  -3   2    1.09    0.07
  -3  -3  -2    1.18    0.10
   3  -3   2    1.06    0.08
   3   3   3    0.04    0.04
   3   3   3    0.01    0.03
  -3   3  -3    0.01    0.03
   3   3   3   -0.02    0.02
   3  -3   3    0.02    0.03
  -3  -3  -3    0.00    0.03
  -3  -3  -3   -0.04    0.03
   3  -3   3   -0.02    0.03
  -3   3  -4    4.28    0.23
  -3   3  -4    4.37    0.19
   3   3   4    4.18    0.16
   3   3   4    4.26    0.16
   3   3   4    4.20    0.09
   3  -3   4    4.41    0.15
   3  -3   4    4.22    0.16
  -3  -3  -4    4.22    0.15
  -3   3  -5    3.17    0.13
   3   3   5    3.02    0.14
  -3   3  -5    3.29    0.14
   3   3   5    2.82    0.14
   3  -3   5    3.07    0.14
  -3  -3  -5    3.11    0.16
   3  -3   5    3.16    0.13
  -3   3  -6    4.07    0.15
  -3   3  -6    4.08    0.16
   3   3   6    4.01    0.17
   3   3   6    4.08    0.17
  -3  -3  -6    3.87    0.27
   3  -3   6    4.08    0.15
   3  -3   6    3.90    0.16
  -3   3  -7   14.96    0.36
  -3   3  -7   14.99    0.36
   3   3   7   15.15    0.40
   3   3   7   14.67    0.38
   3  -3   7   14.85    0.39
  -3  -3  -7   14.61    0.37
   3  -3   7   14.92    0.35
  -3   3  -8    9.79    0.28
   3   3   8    9.68    0.31
   3   3   8    9.33    0.29
  -3   3  -8    9.51    0.28
  -3  -3  -8    9.52    0.29
   3  -3   8    9.71    0.27
   3  -3   8    9.53    0.30
   3   3   9    1.68    0.14
  -3   3  -9    1.89    0.13
  -3   3  -9    1.91    0.12
   3   3   9    1.72    0.13
   3  -3   9    1.87    0.12
  -3  -3  -9    1.61    0.13
   3  -3   9    1.97    0.14
   3   3  10    7.40    0.27
  -3   3 -10    7.65    0.27
  -3   3 -10    7.33    0.25
   3   3  10    7.05    0.28
  -3  -3 -10    6.65    0.26
   3  -3  10    7.60    0.29
  -3   3 -11    1.09    0.13
   3   3  11    0.89    0.12
   3   3  11    1.18    0.12
   3  -3  11    1.15    0.13
  -3  -3 -11    0.97    0.11
   3   3  12   10.35    0.38
  -3   3 -12   10.92    0.36
   3   3  12   10.97    0.35
  -3  -3 -12   11.09    0.38
   3  -3  12   10.85    0.39
   3   3  13    2.86    0.21
  -3   3 -13    3.25    0.20
   3  -3  13    2.85    0.21
  -3  -3 -13    2.80    0.19
  -3   3 -14    0.23    0.09
   3   3  14    0.33    0.10
  -3  -3 -14    0.11    0.08
   3  -3  14    0.31    0.10
  -3   3 -15    8.52    0.36
   3   3  15    8.04    0.37
   3  -3  15    7.86    0.37
  -3  -3 -15    7.89    0.77
   3   4 -16    2.52    0.19
  -3   4  16    2.38    0.21
   3  -4 -16    2.14    0.19
  -3  -4  16    1.99    0.20
   3   4 -15   23.87    0.62
  -3   4  15   24.02    0.67
   3  -4 -15   23.08    0.62
  -3  -4  15   23.62    0.67
  -3   4  14    1.28    0.15
   3   4 -14    1.66    0.15
   3   4 -14    2.19    0.17
  -3  -4  14    1.99    0.18
   3  -4 -14    1.83    0.15
   3   4 -13    9.94    0.34
   3   4 -13   10.13    0.34
  -3   4  13   10.20    0.38
   3  -4 -13   10.27    0.35
  -3  -4  13   10.02    0.38
   3   4 -12    2.72    0.21
  -3   4  12    2.77    0.18
  -3   4  12    2.63    0.16
   3   4 -12    2.76    0.17
   3  -4 -12    2.29    0.15
  -3  -4  12    2.15    0.17
   3   4 -11    6.80    0.26
   3   4 -11    6.52    0.24
  -3   4  11    6.38    0.27
  -3   4  11    6.81    0.24
   3  -4 -11    6.54    0.25
  -3  -4  11    6.37    0.27
   3   4 -10    0.22    0.07
  -3   4  10    0.34    0.07
   3   4 -10    0.33    0.08
  -3   4  10    0.55    0.10
   3  -4 -10    0.35    0.07
  -3  -4  10    0.41    0.08
  -3   4   9    3.60    0.18
  -3   4   9    3.80    0.17
   3   4  -9    3.47    0.18
   3   4  -9    3.53    0.16
   3  -4  -9    3.63    0.16
  -3  -4   9    3.61    0.19
   3   4  -8    0.00    0.04
  -3   4   8    0.03    0.04
  -3   4   8    0.01    0.04
  -3   4   8    0.00    0.03
  -3  -4   8    0.02    0.04
   3  -4  -8   -0.04    0.03
  -3  -4   8    0.06    0.05
  -3   4   7    3.64    0.16
  -3   4   7    3.54    0.16
  -3   4   7    3.50    0.13
   3   4  -7    3.90    0.17
  -3  -4   7    3.60    0.17
  -3  -4   7    3.47    0.14
   3  -4  -7    3.86    0.15
  -3   4   6    6.67    0.22
   3   4  -6    6.64    0.23
  -3   4   6    6.78    0.19
  -3   4   6    6.77    0.22
   3  -4  -6    6.73    0.20
  -3  -4   6    6.55    0.16
  -3  -4   6    6.77    0.20
  -3  -4   6    6.53    0.23
  -3   4   5   10.05    0.27
   3   4  -5    9.71    0.27
  -3   4   5    9.57    0.26
  -3   4   5    9.60    0.24
   3   4  -5    9.57    0.21
   3  -4  -5    9.60    0.23
   3  -4  -5    9.67    0.27
  -3  -4   5    9.11    0.27
  -3  -4   5    9.60    0.23
  -3   4   4   26.77    0.48
   3   4  -4   25.32    0.54
   3   4  -4   26.26    0.48
  -3   4   4   25.98    0.51
  -3   4   4   26.65    0.53
   3  -4  -4   26.50    0.53
  -3  -4   4   25.79    0.55
  -3  -4   4   26.21    0.48
   3   4  -3   22.95    0.47
  -3   4   3   22.99    0.47
  -3   4   3   22.89    0.46
   3   4  -3   22.48    0.43
  -3   4   3   22.76    0.41
  -3  -4   3   22.47    0.41
   3  -4  -3   22.16    0.46
  -3  -4   3   22.52    0.48
   3   4  -2   19.52    0.41
  -3   4   2   18.65    0.40
  -3   4   2   18.95    0.34
   3   4  -2   18.88    0.64
  -3  -4   2   19.02    0.35
   3  -4  -2   19.37    0.40
  -3  -4   2   19.22    0.42
   3   4  -1   -0.02    0.03
  -3   4   1   -0.04    0.03
   3   4  -1    0.04    0.03
  -3   4   1    0.02    0.04
  -3   4   1    0.01    0.02
  -3  -4   1    0.00    0.04
  -3  -4   1   -0.06    0.02
   3  -4  -1   -0.02    0.03
   3   4   0    8.73    0.23
  -3   4   0    8.50    0.29
   3   4   0    8.28    0.21
  -3   4   0    8.11    0.16
  -3   4   0    8.39    0.45
  -3  -4   0    8.52    0.24
  -3  -4   0    8.66    0.25
   3  -4   0    8.74    0.22
   3   4   1  153.34    2.48
   3   4   1  153.94    2.50
  -3   4  -1  155.45    2.53
  -3   4  -1  149.08    2.39
   3  -4   1  155.94    2.54
   3  -4   1  152.08    2.50
  -3  -4  -1  151.81    2.55
  -3  -4  -1  155.49    2.42
   3   4   2   43.80    0.78
  -3   4  -2   43.43    0.73
  -3   4  -2   44.56    0.82
   3   4   2   43.66    0.82
   3  -4   2   43.83    0.81
  -3  -4  -2   44.35    0.76
  -3  -4  -2   44.49    0.83
   3  -4   2   43.88    0.80
  -3   4  -3   69.13    1.14
   3   4   3   69.68    1.23
   3   4   3   69.62    1.15
  -3   4  -3   69.08    1.24
  -3  -4  -3   71.16    1.25
   3  -4   3   70.37    1.21
   3  -4   3   71.45    1.23
  -3  -4  -3   69.51    1.17
  -3   4  -4   36.69    1.25
  -3   4  -4   37.18    0.66
   3   4   4   37.54    0.73
   3   4   4   37.15    0.77
   3  -4   4   36.99    0.70
   3  -4   4   36.93    0.72
  -3  -4  -4   36.94    0.74
  -3  -4  -4   37.93    0.69
   3   4   5    5.81    0.22
  -3   4  -5    6.04    0.21
   3   4   5    5.80    0.21
  -3   4  -5    6.17    0.42
  -3  -4  -5    5.73    0.19
   3  -4   5    5.44    0.20
   3  -4   5    5.80    0.19
   3   4   6   10.24    0.31
  -3   4  -6   10.73    0.27
  -3   4  -6   10.17    0.30
   3   4   6   10.50    0.31
  -3  -4  -6   10.36    0.28
   3  -4   6   10.72    0.31
   3  -4   6   10.71    0.28
  -3   4  -7    0.10    0.04
  -3   4  -7    0.20    0.06
   3   4   7    0.15    0.06
   3   4   7    0.09    0.05
   3  -4   7    0.26    0.06
   3  -4   7    0.19    0.06
  -3  -4  -7    0.13    0.09
  -3   4  -8    2.31    0.13
   3   4   8    2.22    0.15
   3   4   8    2.41    0.15
  -3   4  -8    1.94    0.13
  -3  -4  -8    2.12    0.28
   3  -4   8    2.21    0.15
   3  -4   8    2.34    0.13
  -3   4  -9    1.07    0.10
   3   4   9    1.11    0.36
  -3   4  -9    1.06    0.10
   3   4   9    0.74    0.10
   3  -4   9    0.96    0.11
  -3  -4  -9    1.40    0.20
   3   4  10    6.94    0.29
   3   4  10    7.18    0.28
  -3   4 -10    7.07    0.26
  -3   4 -10    7.20    0.26
  -3  -4 -10    7.28    0.27
   3  -4  10    7.03    0.29
   3   4  11   14.30    0.53
   3   4  11   13.74    0.44
  -3   4 -11   13.49    0.39
  -3   4 -11   14.10    0.40
   3  -4  11   13.59    0.43
  -3  -4 -11   13.33    0.41
   3   4  12    0.17    0.08
   3   4  12    0.07    0.07
  -3   4 -12    0.14    0.07
  -3  -4 -12    0.13    0.14
   3  -4  12    0.05    0.07
  -3   4 -13   18.64    0.52
   3   4  13   18.42    0.56
   3   4  13   19.70    0.54
  -3  -4 -13   19.36    1.21
   3  -4  13   19.99    0.58
  -3   4 -14    0.90    0.13
   3   4  14    1.06    0.14
   3  -4  14    0.66    0.14
  -3  -4 -14    0.69    0.28
   3   4  15    2.06    0.20
  -3   5  16    4.34    0.28
   3  -5 -16    4.65    0.39
  -3  -5  16    4.16    0.27
  -3   5  15    0.08    0.08
   3   5 -15    0.09    0.07
   3   5 -15   -0.02    0.08
   3  -5 -15    0.01    0.07
  -3  -5  15    0.08    0.07
  -3   5  14    0.74    0.14
   3   5 -14    0.89    0.12
   3   5 -14    0.69    0.12
  -3  -5  14    0.62    0.13
   3  -5 -14    0.59    0.11
   3   5 -13    0.02    0.07
  -3   5  13    0.06    0.07
   3   5 -13    0.12    0.07
  -3  -5  13   -0.01    0.07
   3  -5 -13   -0.05    0.06
   3   5 -12    0.12    0.06
  -3   5  12    0.16    0.07
  -3   5  12    0.07    0.19
   3   5 -12    0.15    0.08
  -3  -5  12    0.02    0.06
   3  -5 -12   -0.01    0.06
  -3   5  11    6.28    0.27
   3   5 -11    6.18    0.26
  -3   5  11    6.79    0.26
   3   5 -11    6.32    0.24
  -3  -5  11    5.86    0.27
   3  -5 -11    6.32    0.24
   3   5 -10    5.58    2.81
  -3   5  10    5.93    0.23
  -3   5  10    5.83    0.26
   3   5 -10    6.04    0.25
   3  -5 -10    6.08    0.23
  -3  -5  10    5.60    0.26
   3   5  -9    0.87    0.29
  -3   5   9    0.84    0.10
   3   5  -9    1.10    0.10
  -3   5   9    1.13    0.12
   3  -5  -9    1.12    0.10
  -3  -5   9    0.85    0.11
   3   5  -8    3.73    0.15
  -3   5   8    3.81    0.19
  -3   5   8    3.62    0.17
   3   5  -8    3.80    0.23
  -3  -5   8    3.98    0.20
   3  -5  -8    3.86    0.16
  -3   5   7    4.56    0.16
  -3   5   7    4.36    0.19
  -3   5   7    4.15    0.19
   3   5  -7    4.45    0.19
  -3  -5   7    4.11    0.20
   3  -5  -7    4.32    0.19
   3  -5  -7    4.31    0.16
  -3  -5   7    4.45    0.16
   3   5  -6    1.64    0.19
  -3   5   6    1.67    0.10
   3   5  -6    1.70    0.12
  -3   5   6    1.66    0.30
   3  -5  -6    1.59    0.11
   3  -5  -6    1.54    0.09
  -3  -5   6    1.59    0.09
  -3  -5   6    1.65    0.12
  -3   5   5   14.47    0.37
   3   5  -5   14.72    0.38
   3   5  -5   14.53    0.31
  -3   5   5   15.09    0.50
   3  -5  -5   14.85    0.37
  -3  -5   5   13.90    0.38
  -3  -5   5   14.96    0.31
   3  -5  -5   14.50    0.31
   3   5  -4   14.78    0.32
   3   5  -4   14.77    0.82
  -3   5   4   15.20    0.72
  -3   5   4   14.51    0.36
   3  -5  -4   14.73    0.36
  -3  -5   4   14.84    0.38
  -3  -5   4   14.77    0.30
   3  -5  -4   14.46    0.76
  -3   5   3    7.33    0.22
   3   5  -3    7.49    0.21
  -3   5   3    7.57    0.23
   3   5  -3    7.78    0.23
  -3  -5   3    7.37    0.18
  -3  -5   3    7.33    0.56
   3  -5  -3    7.59    0.16
   3  -5  -3    7.74    0.23
   3   5  -2   10.59    0.28
  -3   5   2   10.61    0.29
  -3   5   2   10.30    0.28
   3   5  -2   10.66    0.27
   3  -5  -2    9.43    0.19
   3  -5  -2   10.74    0.28
  -3  -5   2   10.57    0.29
  -3  -5   2   10.46    0.22
   3   5  -1    0.02    0.11
   3   5  -1    0.06    0.04
  -3   5   1    0.01    0.04
  -3   5   1    0.08    0.04
  -3  -5   1    0.07    0.03
   3  -5  -1    0.08    0.09
  -3  -5   1    0.12    0.05
   3   5   0    0.13    0.05
  -3   5   0    0.15    0.05
   3   5   0    0.23    0.05
  -3   5   0    0.11    0.04
  -3  -5   0    0.18    0.04
  -3  -5   0    0.24    0.05
   3  -5   0    0.21    0.08
  -3   5  -1   29.49    0.62
   3   5   1   30.78    1.00
  -3   5  -1   30.29    0.61
   3   5   1   30.70    0.62
   3  -5   1   31.23    0.62
  -3  -5  -1   30.16    0.63
   3  -5   1   31.96    0.62
  -3  -5  -1   30.95    0.54
   3   5   2   -0.02    0.03
  -3   5  -2   -0.10    0.03
  -3   5  -2    0.04    0.04
   3   5   2    0.00    0.04
  -3  -5  -2   -0.01    0.03
   3  -5   2    0.03    0.04
   3  -5   2   -0.01    0.03
  -3  -5  -2   -0.04    0.03
   3   5   3   31.64    0.59
  -3   5  -3   31.48    0.66
  -3   5  -3   31.22    0.55
   3   5   3   31.48    0.65
  -3  -5  -3   32.18    0.59
   3  -5   3   32.08    0.65
   3  -5   3   31.43    0.63
  -3  -5  -3   32.25    0.67
  -3   5  -4   20.23    0.48
   3   5   4   20.61    1.07
  -3   5  -4   20.42    0.39
  -3  -5  -4   20.07    0.48
   3  -5   4   19.87    0.69
   3  -5   4   20.46    0.45
  -3  -5  -4   21.50    0.43
   3   5   5    2.95    0.16
  -3   5  -5    2.81    0.12
  -3   5  -5    2.60    0.15
   3  -5   5    2.63    0.14
  -3  -5  -5    2.74    0.13
   3  -5   5    2.77    0.15
  -3  -5  -5    2.54    0.15
   3   5   6   16.95    0.45
  -3   5  -6   18.71    0.80
  -3   5  -6   17.59    0.45
  -3  -5  -6   18.50    0.47
   3  -5   6   17.35    0.45
  -3  -5  -6   18.74    0.42
   3  -5   6   18.35    0.42
  -3   5  -7   64.10    1.21
  -3   5  -7   65.15    1.42
   3   5   7   63.64    1.25
   3   5   7   64.48    1.22
   3  -5   7   64.88    1.23
  -3  -5  -7   64.91    1.25
  -3  -5  -7   62.78    1.16
   3  -5   7   65.95    1.17
  -3   5  -8    0.69    0.10
  -3   5  -8    0.81    0.09
   3   5   8    0.73    0.10
   3   5   8    0.63    0.10
  -3  -5  -8    0.72    0.09
   3  -5   8    0.77    0.10
   3   5   9   43.11    0.91
  -3   5  -9   43.47    0.90
  -3   5  -9   44.24    0.85
   3   5   9   41.99    0.93
  -3  -5  -9   43.69    1.09
   3  -5   9   43.42    0.92
  -3   5 -10   -0.04    0.06
   3   5  10   -0.05    0.06
   3   5  10    0.04    0.17
  -3   5 -10   -0.02    0.05
   3  -5  10    0.04    0.06
  -3  -5 -10    0.03    0.13
   3   5  11    0.46    0.11
   3   5  11    0.74    0.11
  -3   5 -11    0.61    0.11
  -3  -5 -11    0.76    0.21
   3  -5  11    0.47    0.10
   3   5  12    3.31    0.22
   3   5  12    3.26    0.21
   3  -5  12    3.27    0.21
  -3  -5 -12    2.86    0.41
   3   5  13   -0.05    0.08
   3   5  13    0.06    0.07
   3  -5  13    0.19    0.09
  -3  -5 -13    0.15    0.20
   3   5  14    0.75    0.15
   3  -5  14    0.89    0.14
  -3  -5 -14    0.60    0.15
   3   6 -15    6.65    0.32
  -3   6  15    6.44    0.33
  -3  -6  15    6.60    0.34
   3   6 -14    8.13    0.34
  -3   6  14    7.49    0.35
  -3  -6  14    7.59    0.35
   3  -6 -14    8.05    0.45
  -3   6  13   27.33    0.71
  -3   6  13   26.64    0.66
   3   6 -13   26.40    0.68
  -3  -6  13   26.90    0.72
   3  -6 -13   26.28    0.89
  -3   6  12   11.39    0.41
  -3   6  12   11.17    0.37
   3   6 -12   10.51    0.38
  -3  -6  12   10.73    0.40
   3  -6 -12   11.60    0.36
  -3   6  11    0.09    0.07
   3   6 -11    0.06    0.07
  -3   6  11    0.07    0.06
  -3  -6  11    0.15    0.08
   3  -6 -11    0.02    0.06
   3   6 -10    0.26    0.08
  -3   6  10    0.34    0.08
  -3   6  10    0.26    0.08
   3  -6 -10    0.22    0.07
  -3  -6  10    0.18    0.08
  -3   6   9   47.73    0.96
   3   6  -9   47.22    0.99
   3  -6  -9   48.11    0.89
   3  -6  -9   49.04    0.99
  -3  -6   9   45.83    1.00
  -3   6   8    2.16    0.15
   3   6  -8    2.57    0.17
   3  -6  -8    2.38    0.16
  -3  -6   8    2.55    0.17
   3   6  -7   32.21    0.72
  -3   6   7   34.17    0.66
  -3   6   7   33.17    0.76
   3  -6  -7   32.95    0.72
  -3  -6   7   33.50    0.77
   3   6  -6   30.39    0.68
  -3   6   6   31.19    0.67
  -3   6   6   32.28    0.73
   3  -6  -6   30.34    0.67
  -3  -6   6   31.92    0.70
  -3   6   5   15.60    0.41
   3   6  -5   16.69    0.37
  -3   6   5   16.67    0.39
   3  -6  -5   15.99    0.41
  -3  -6   5   16.60    0.44
   3   6  -4    4.06    0.18
   3   6  -4    3.71    0.15
  -3   6   4    3.93    0.18
  -3   6   4    4.12    0.17
  -3  -6   4    4.13    0.19
   3  -6  -4    4.24    0.46
   3   6  -3   19.72    0.46
   3   6  -3   19.94    0.75
  -3   6   3   18.80    0.46
  -3   6   3   19.69    0.45
   3  -6  -3   20.09    0.46
  -3  -6   3   20.04    0.53
  -3   6   2    8.16    0.25
   3   6  -2    7.40    0.24
  -3   6   2    7.77    0.26
   3   6  -2    7.68    0.24
  -3  -6   2    7.67    0.26
   3  -6  -2    8.06    0.25
   3   6  -1    9.33    0.27
  -3   6   1    9.31    0.28
   3   6  -1    9.23    0.27
  -3   6   1    9.01    0.28
   3  -6  -1    9.66    0.28
  -3  -6   1    9.69    0.29
   3   6   0    1.17    0.15
   3   6   0    1.23    0.10
  -3   6   0    1.23    0.10
  -3   6   0    1.28    0.10
   3  -6   0    1.40    0.10
  -3  -6   0    1.28    0.33
  -3   6  -1   45.45    0.89
   3   6   1   45.40    0.84
   3   6   1   45.28    0.88
  -3   6  -1   45.15    0.91
   3  -6   1   45.34    0.88
  -3  -6  -1   46.27    0.90
   3   6   2    4.45    0.16
  -3   6  -2    4.67    0.20
   3   6   2    4.57    0.19
   3  -6   2    4.61    0.19
  -3  -6  -2    4.90    0.17
  -3  -6  -2    4.58    0.20
   3  -6   2    4.44    0.18
  -3   6  -3   27.59    0.62
   3   6   3   27.30    0.61
   3   6   3   28.21    0.54
  -3  -6  -3   26.62    0.67
  -3  -6  -3   28.34    0.53
   3  -6   3   28.43    0.61
   3  -6   3   27.30    0.59
  -3   6  -4    1.34    0.12
   3   6   4    1.98    0.14
   3  -6   4    1.94    0.29
   3  -6   4    1.73    0.12
  -3  -6  -4    1.79    0.10
  -3  -6  -4    1.56    0.12
  -3   6  -5   48.01    0.97
   3   6   5   49.47    0.98
   3  -6   5   49.95    0.93
   3  -6   5   48.24    0.97
  -3  -6  -5   48.81    0.89
  -3  -6  -5   48.42    0.99
  -3   6  -6    0.01    0.14
   3   6   6    0.08    0.14
  -3  -6  -6    0.12    0.06
  -3  -6  -6    0.00    0.04
   3  -6   6    0.07    0.05
   3  -6   6    0.07    0.06
   3   6   7   15.14    1.06
  -3   6  -7   15.52    0.49
   3  -6   7   15.35    0.44
  -3  -6  -7   15.26    0.45
  -3  -6  -7   15.65    0.39
   3  -6   7   16.17    0.40
   3   6   8    1.70    0.45
  -3   6  -8    1.77    0.15
  -3  -6  -8    1.76    0.13
  -3  -6  -8    1.70    0.15
   3  -6   8    1.89    0.15
  -3   6  -9    0.25    0.10
   3   6   9    0.16    0.19
  -3  -6  -9    0.40    0.08
  -3  -6  -9    0.32    0.09
   3  -6   9    0.35    0.08
   3   6  10   -0.06    0.05
   3   6  10    0.01    0.06
  -3   6 -10    0.00    0.13
   3  -6  10    0.08    0.07
  -3  -6 -10   -0.04    0.06
  -3  -6 -10    0.01    0.06
   3   6  11    3.17    0.21
   3   6  11    2.99    0.21
  -3   6 -11    3.26    0.36
   3  -6  11    3.31    0.21
  -3  -6 -11    2.81    0.18
   3   6  12    0.36    0.10
   3   6  12    0.23    0.09
  -3   6 -12    0.30    0.09
  -3  -6 -12    0.22    0.09
   3  -6  12    0.21    0.09
   3   6  13    7.78    0.36
   3   6  13    8.09    0.34
  -3  -6 -13    7.92    0.33
   3  -6  13    7.95    0.35
   3   7 -14    0.32    0.17
  -3   7  14    0.61    0.13
   3  -7 -14    0.80    0.13
  -3  -7  14    0.90    0.14
  -3   7  13   -0.05    0.17
   3   7 -13    0.06    0.08
  -3  -7  13    0.08    0.08
   3  -7 -13   -0.04    0.06
  -3   7  12    0.13    0.19
   3   7 -12    0.05    0.07
   3  -7 -12    0.30    0.09
  -3  -7  12    0.12    0.08
   3   7 -11    0.12    0.07
  -3   7  11   -0.05    0.15
   3  -7 -11    0.00    0.06
  -3  -7  11   -0.11    0.06
   3   7 -10    0.62    0.11
  -3   7  10    0.62    0.29
  -3  -7  10    0.68    0.11
   3  -7 -10    0.44    0.10
   3   7  -9    0.64    0.11
  -3   7   9    0.69    0.11
  -3  -7   9    0.66    0.11
   3  -7  -9    0.64    0.11
  -3   7   8    1.09    0.13
   3   7  -8    1.53    0.14
   3  -7  -8    1.13    0.12
  -3  -7   8    1.04    0.13
  -3   7   7    0.24    0.08
   3   7  -7    0.31    0.08
   3  -7  -7    0.30    0.08
  -3  -7   7    0.34    0.09
  -3   7   6    1.50    0.24
   3   7  -6    1.47    0.13
  -3   7   6    1.25    0.12
  -3  -7   6    1.46    0.14
   3  -7  -6    1.33    0.13
   3   7  -5    0.02    0.05
  -3   7   5    0.18    0.06
  -3   7   5    0.08    0.06
   3   7  -5    0.00    0.04
  -3  -7   5   -0.05    0.05
   3  -7  -5    0.08    0.05
  -3   7   4   10.22    0.32
   3   7  -4   10.26    0.29
   3   7  -4   10.05    0.32
  -3   7   4    9.98    0.30
   3  -7  -4   10.07    0.32
  -3  -7   4   10.03    0.34
  -3   7   3    1.98    0.14
   3   7  -3    1.98    0.14
  -3   7   3    1.97    0.13
   3   7  -3    1.98    0.13
  -3  -7   3    1.88    0.31
   3  -7  -3    1.75    0.13
  -3   7   2   17.85    0.45
   3   7  -2   18.17    0.62
   3   7  -2   19.07    0.44
  -3   7   2   17.83    0.46
   3  -7  -2   18.38    0.46
  -3  -7   2   18.06    0.47
  -3   7   1   29.31    0.64
   3   7  -1   27.54    0.61
  -3   7   1   28.84    0.63
   3   7  -1   28.54    0.62
   3  -7  -1   29.49    0.64
  -3  -7   1   28.81    0.65
   3   7   0    0.95    0.10
  -3   7   0    0.85    0.10
   3   7   0    0.98    0.10
  -3   7   0    0.85    0.13
   3  -7   0    0.71    0.09
  -3  -7   0    0.92    0.10
   3   7   1   37.15    0.77
   3   7   1   37.12    0.73
  -3   7  -1   36.60    1.51
  -3   7  -1   36.51    0.78
   3  -7   1   37.66    0.77
  -3  -7  -1   36.51    0.79
   3   7   2    0.00    0.05
  -3   7  -2    0.10    0.06
   3   7   2    0.04    0.04
   3  -7   2    0.06    0.05
   3  -7   2    0.04    0.05
  -3  -7  -2    0.06    0.05
  -3   7  -3    0.66    0.10
   3   7   3    0.70    0.30
   3  -7   3    0.54    0.09
  -3  -7  -3    0.87    0.10
   3  -7   3    0.51    0.09
  -3   7  -4    0.20    0.07
   3   7   4    0.20    0.07
   3  -7   4    0.19    0.07
   3  -7   4    0.15    0.06
  -3  -7  -4    0.21    0.07
   3   7   5   35.01    0.79
  -3   7  -5   34.77    0.78
  -3  -7  -5   36.39    0.80
   3  -7   5   36.42    0.74
   3  -7   5   35.36    1.58
   3   7   6    0.26    0.08
  -3   7  -6    0.27    0.08
  -3  -7  -6    0.36    0.09
   3  -7   6    0.41    0.08
   3  -7   6    0.34    0.08
   3   7   7    9.19    0.34
  -3   7  -7    8.80    0.33
  -3  -7  -7    9.53    0.35
   3  -7   7    9.15    0.33
  -3   7  -8    0.49    0.10
   3   7   8    0.67    0.11
  -3  -7  -8    0.28    0.08
   3  -7   8    0.37    0.10
   3   7   9    0.72    0.12
  -3   7  -9    0.72    0.11
  -3  -7  -9    0.49    0.11
   3  -7   9    0.58    0.11
  -3   7 -10    2.79    0.20
   3   7  10    2.67    0.20
   3  -7  10    2.65    0.20
  -3  -7 -10    2.57    0.20
   3   7  11    1.57    0.17
  -3   7 -11    1.11    0.15
   3  -7  11    1.71    0.17
  -3  -7 -11    1.34    0.16
  -3   7 -12    3.91    0.24
   3   7  12    4.77    0.27
   3  -7  12    4.58    0.27
  -3  -7 -12    4.02    0.26
   3   8 -13    4.44    0.71
  -3   8  13    5.49    0.29
  -3  -8  13    5.00    0.29
   3  -8 -13    4.88    0.28
   3   8 -12    0.20    0.10
  -3   8  12    0.05    0.08
   3  -8 -12    0.09    0.08
  -3  -8  12   -0.04    0.07
  -3   8  11    2.05    0.18
   3   8 -11    2.17    0.59
  -3  -8  11    2.20    0.20
   3  -8 -11    2.33    0.19
   3   8 -10    1.75    0.26
  -3   8  10    1.41    0.15
  -3  -8  10    2.05    0.18
   3  -8 -10    1.47    0.15
   3   8  -9    0.23    0.09
  -3   8   9    0.36    0.10
  -3  -8   9    0.62    0.11
   3  -8  -9    0.52    0.10
  -3   8   8    2.10    0.17
   3   8  -8    2.15    0.18
   3  -8  -8    2.13    0.17
  -3  -8   8    2.05    0.18
  -3   8   7   15.54    0.45
   3   8  -7   14.57    0.45
   3  -8  -7   14.09    0.44
  -3  -8   7   14.45    0.46
  -3   8   6    9.27    0.33
   3   8  -6    9.88    0.69
  -3  -8   6    9.15    0.35
   3  -8  -6    9.25    0.33
  -3   8   5   14.58    0.89
  -3   8   5   13.52    0.41
   3   8  -5   13.51    0.45
  -3  -8   5   13.89    0.44
   3  -8  -5   14.21    0.42
   3   8  -4   24.38    0.55
  -3   8   4   23.88    0.60
  -3   8   4   24.87    0.57
   3   8  -4   24.83    1.32
   3  -8  -4   25.51    0.60
  -3  -8   4   23.86    0.62
  -3   8   3    6.57    0.27
   3   8  -3    7.04    0.25
  -3   8   3    7.19    0.26
   3   8  -3    6.85    0.27
   3  -8  -3    6.78    0.27
  -3  -8   3    7.30    0.33
  -3   8   2    7.69    0.28
   3   8  -2    8.30    0.28
   3   8  -2    7.95    0.28
  -3   8   2    7.87    0.29
   3  -8  -2    7.94    0.29
  -3  -8   2    8.50    0.31
   3   8  -1    9.68    0.31
  -3   8   1    9.93    0.33
  -3   8   1    9.97    0.33
   3   8  -1    9.80    0.32
   3  -8  -1    9.85    0.32
  -3  -8   1    9.78    0.34
   3   8   0    0.57    0.09
   3   8   0    0.69    0.09
  -3   8   0    0.70    0.10
  -3   8   0    0.53    0.10
  -3  -8   0    0.41    0.09
   3  -8   0    0.54    0.09
  -3   8  -1    2.37    0.16
   3   8   1    2.36    0.15
  -3   8  -1    2.44    0.42
   3   8   1    2.68    0.17
   3  -8   1    2.57    0.21
  -3  -8  -1    2.27    0.16
  -3   8  -2    7.38    0.29
   3   8   2    7.36    0.29
   3  -8   2    8.23    0.29
   3  -8   2    8.02    0.29
  -3  -8  -2    7.41    0.29
   3   8   3    0.87    0.11
  -3   8  -3    1.00    0.12
  -3  -8  -3    0.81    0.11
   3  -8   3    0.90    0.12
   3  -8   3    0.83    0.11
  -3   8  -4    2.92    0.19
   3   8   4    2.84    0.32
  -3  -8  -4    3.19    0.20
   3  -8   4    3.25    0.27
   3  -8   4    2.98    0.18
   3   8   5    0.02    0.06
  -3   8  -5    0.15    0.08
   3  -8   5    0.07    0.06
  -3  -8  -5    0.03    0.06
   3  -8   5    0.08    0.06
   3   8   6    0.35    0.09
  -3   8  -6    0.62    0.11
   3  -8   6    0.54    0.10
  -3  -8  -6    0.46    0.10
   3  -8   6    0.52    0.10
  -3   8  -7    2.14    0.17
   3   8   7    1.63    0.40
  -3  -8  -7    2.26    0.18
   3  -8   7    2.05    0.17
   3   8   8    2.80    0.63
  -3   8  -8    2.41    0.19
  -3  -8  -8    2.86    0.21
   3  -8   8    2.74    0.20
  -3   8  -9    0.19    0.09
   3   8   9    0.26    0.30
  -3  -8  -9    0.18    0.09
   3  -8   9    0.17    0.10
  -3   8 -10    0.31    0.10
   3   8  10    0.26    0.28
  -3  -8 -10    0.22    0.09
   3  -8  10    0.19    0.09
   3   8  11    1.95    0.28
  -3   8 -11    1.84    0.18
   3  -8  11    2.16    0.20
  -3  -8 -11    2.31    0.21
  -3   9  11    0.01    0.07
   3   9 -11    0.04    0.09
   3  -9 -11    0.08    0.08
  -3  -9  11    0.06    0.08
  -3   9  10    1.01    0.13
   3   9 -10    0.75    0.13
   3  -9 -10    0.93    0.14
  -3  -9  10    1.00    0.15
  -3   9   9    0.55    0.11
   3   9  -9    0.51    0.12
   3  -9  -9    0.47    0.11
  -3  -9   9    0.52    0.11
   3   9  -8   19.95    0.58
  -3   9   8   20.12    0.57
  -3  -9   8   18.62    0.58
   3  -9  -8   19.46    0.57
   3   9  -7    0.11    0.07
  -3   9   7    0.21    0.08
  -3  -9   7    0.07    0.07
   3  -9  -7    0.01    0.07
   3   9  -6    2.59    0.19
  -3   9   6    2.69    0.19
   3  -9  -6    2.80    0.19
  -3  -9   6    2.51    0.19
   3   9  -5   -0.04    0.05
  -3   9   5   -0.01    0.05
   3  -9  -5    0.07    0.06
  -3  -9   5   -0.01    0.07
  -3   9   4    8.89    0.34
   3   9  -4   10.42    0.33
  -3   9   4   10.48    0.34
   3   9  -4    9.57    0.35
  -3  -9   4    9.13    0.36
   3  -9  -4    9.66    0.35
  -3   9   3   10.81    0.38
  -3   9   3   11.81    0.37
   3   9  -3   11.74    0.35
   3   9  -3   11.05    0.37
  -3  -9   3   10.87    0.39
   3  -9  -3   11.18    0.37
  -3   9   2    0.36    0.08
   3   9  -2    0.36    0.08
  -3   9   2    0.34    0.09
   3   9  -2    0.41    0.09
  -3  -9   2    0.38    0.09
   3  -9  -2    0.37    0.09
   3   9  -1    0.90    0.11
   3   9  -1    0.80    0.10
  -3   9   1    0.93    0.12
  -3   9   1    0.81    0.11
  -3  -9   1    0.65    0.11
   3  -9  -1    0.94    0.12
  -3   9   0    1.14    0.13
  -3   9   0    1.22    0.13
   3   9   0    0.95    0.12
   3   9   0    1.29    0.13
  -3  -9   0    1.13    0.13
   3  -9   0    1.15    0.13
  -3   9  -1    6.07    0.69
  -3   9  -1    6.21    0.26
   3   9   1    5.53    0.26
   3   9   1    6.33    0.25
  -3  -9  -1    5.81    0.27
   3  -9   1    5.82    0.26
   3   9   2    8.67    0.33
  -3   9  -2    8.00    0.32
  -3  -9  -2    9.08    0.84
   3  -9   2    8.77    0.32
   3  -9   2    8.70    0.32
  -3   9  -3    0.87    0.12
   3   9   3    1.00    0.12
   3  -9   3    1.05    0.13
   3  -9   3    0.70    0.11
  -3  -9  -3    0.91    0.12
   3   9   4   -0.01    0.07
  -3   9  -4    0.01    0.06
   3  -9   4    0.10    0.07
  -3  -9  -4    0.07    0.06
   3  -9   4    0.01    0.14
  -3   9  -5   -0.05    0.06
   3   9   5   -0.01    0.06
   3  -9   5   -0.03    0.13
   3  -9   5    0.10    0.07
  -3  -9  -5   -0.03    0.06
  -3   9  -6    4.53    0.25
   3   9   6    5.00    0.27
   3  -9   6    4.65    0.25
  -3  -9  -6    4.61    0.26
  -3   9  -7    0.38    0.11
   3   9   7    0.47    0.11
   3  -9   7    0.43    0.11
  -3  -9  -7    0.39    0.11
   3   9   8   10.77    0.41
  -3   9  -8    9.93    0.40
  -3  -9  -8   10.02    0.41
   3  -9   8   10.95    0.41
  -3   9  -9    1.58    0.18
   3   9   9    1.94    0.19
   3  -9   9    1.90    0.19
  -3  -9  -9    1.86    0.18
  -3  10   9    1.17    0.15
   3  10  -9    0.63    0.13
  -3 -10   9    0.88    0.15
   3 -10  -9    0.72    0.13
  -3  10   8    9.97    0.40
   3  10  -8   10.11    0.41
   3 -10  -8    9.80    0.40
  -3 -10   8   10.49    0.43
  -3  10   7    1.11    0.15
   3  10  -7    0.88    0.14
  -3 -10   7    0.63    0.13
   3 -10  -7    0.74    0.12
  -3  10   6    1.28    0.15
   3  10  -6    0.99    0.14
  -3 -10   6    1.20    0.15
   3 -10  -6    1.11    0.14
  -3  10   5    0.11    0.08
   3  10  -5    0.19    0.09
   3 -10  -5    0.45    0.10
  -3 -10   5    0.23    0.09
   3  10  -4   19.88    0.56
  -3  10   4   20.15    0.54
  -3  10   4   19.34    0.57
  -3 -10   4   18.76    0.58
   3 -10  -4   20.04    0.57
  -3  10   3    0.83    0.12
  -3  10   3    0.82    0.12
   3  10  -3    0.68    0.11
   3  10  -3    0.86    0.12
  -3 -10   3    0.66    0.13
   3 -10  -3    0.69    0.12
   3  10  -2   23.30    0.59
   3  10  -2   23.80    0.61
  -3  10   2   23.16    0.62
  -3  10   2   23.08    0.60
  -3 -10   2   21.42    0.62
   3 -10  -2   22.39    0.63
   3  10  -1   -0.01    0.15
  -3  10   1    0.08    0.08
  -3  10   1    0.06    0.06
   3  10  -1    0.10    0.07
  -3 -10   1    0.16    0.08
   3 -10  -1    0.08    0.07
   3  10   0    0.95    0.12
  -3  10   0    0.73    0.33
  -3  10   0    0.86    0.13
   3  10   0    0.69    0.12
  -3 -10   0    0.88    0.13
   3 -10   0    0.85    0.13
  -3  10  -1    1.27    0.13
  -3  10  -1    1.04    0.13
   3  10   1    1.12    0.13
  -3 -10  -1    1.29    0.14
   3 -10   1    1.43    0.15
   3 -10   1    1.15    0.14
  -3  10  -2   19.60    1.33
   3  10   2   18.92    0.55
  -3 -10  -2   18.39    0.56
   3 -10   2   19.43    0.53
   3 -10   2   18.98    0.55
   3  10   3    7.86    0.34
  -3  10  -3    8.04    0.34
  -3 -10  -3    7.30    0.82
   3 -10   3    8.15    0.34
   3 -10   3    7.87    0.32
   3  10   4   23.17    0.65
  -3  10  -4   23.18    0.65
   3 -10   4   24.37    0.65
   3 -10   4   24.19    1.34
  -3 -10  -4   22.78    0.65
  -3  10  -5    0.10    0.08
   3  10   5   -0.07    0.07
   3 -10   5    0.04    0.07
  -3 -10  -5   -0.01    0.06
  -3  10  -6    5.53    0.29
   3  10   6    5.41    0.30
  -3 -10  -6    5.24    0.29
   3 -10   6    5.39    0.29
   3  10   7    2.23    0.21
  -3  10  -7    2.20    0.20
  -3 -10  -7    2.03    0.20
   3 -10   7    2.11    0.19
  -3  11   6    0.34    0.12
   3  11  -6    1.03    0.15
   3 -11  -6    0.91    0.14
  -3 -11   6    0.84    0.15
   3  11  -5    0.54    0.13
  -3  11   5    0.76    0.15
   3 -11  -5    0.90    0.14
  -3 -11   5    0.86    0.15
  -3  11   4    0.38    0.11
   3  11  -4    0.35    0.11
  -3 -11   4    0.36    0.10
   3 -11  -4    0.28    0.10
  -3  11   3    0.18    0.09
  -3  11   3   -0.03    0.07
   3  11  -3    0.01    0.13
   3 -11  -3    0.01    0.07
  -3 -11   3   -0.02    0.08
  -3  11   2    1.07    0.15
   3  11  -2    0.87    0.14
   3  11  -2    0.67    0.12
  -3  11   2    0.93    0.14
  -3 -11   2    0.82    0.14
   3 -11  -2    0.82    0.13
   3  11  -1    1.28    0.15
  -3  11   1    1.39    0.15
   3  11  -1    1.07    0.14
  -3  11   1    1.11    0.15
  -3 -11   1    1.12    0.15
   3 -11  -1    1.26    0.15
   3  11   0    3.94    0.24
  -3  11   0    3.48    0.29
  -3  11   0    3.51    0.23
  -3 -11   0    3.35    0.23
   3 -11   0    3.20    0.57
  -3  11  -1    0.20    0.09
   3  11   1    0.15    0.08
   3 -11   1    0.13    0.08
  -3 -11  -1    0.19    0.24
   3 -11   1    0.11    0.08
  -3  11  -2    6.23    0.31
   3  11   2    5.81    0.30
   3 -11   2    6.36    0.30
   3 -11   2    6.45    0.31
  -3 -11  -2    6.10    0.32
   3  11   3    0.24    0.10
  -3  11  -3    0.35    0.11
  -3 -11  -3    0.26    0.10
   3 -11   3    0.28    0.11
   3 -11   3    0.38    0.11
   3  11   4    2.75    0.22
  -3  11  -4    2.42    0.30
   3 -11   4    2.89    0.22
  -3 -11  -4    2.98    0.30
   3  11   5    0.48    0.12
   3 -11   5    1.00    0.15
  -4   0  17    0.12    0.08
   4   0 -17   -0.02    0.07
  -4   0  16    0.06    0.08
   4   0 -16    0.01    0.07
   4   0 -15    0.00    0.06
  -4   0  15   -0.09    0.06
  -4   0  14    1.74    0.16
   4   0 -14    1.62    0.15
   4   0 -13   -0.06    0.96
  -4   0  13    0.03    0.06
   4   0 -12   19.05    0.50
   4   0 -12   19.92    0.45
  -4   0  12   18.28    0.50
   4   0 -11   -0.05    0.04
  -4   0  11    0.06    0.06
   4   0 -11    0.01    0.04
  -4   0  10   20.17    0.48
   4   0 -10   20.34    0.45
  -4   0  10   19.60    0.49
   4   0  -9    0.05    0.04
  -4   0   9    0.02    0.04
  -4   0   9    0.01    0.03
  -4   0   8   -0.03    0.04
  -4   0   8   -0.03    0.04
   4   0  -8   -0.02    0.03
  -4   0   8   -0.03    0.02
  -4   0   7   -0.01    0.02
  -4   0   7   -0.01    0.03
  -4   0   7    0.01    0.03
   4   0  -7    0.01    0.03
  -4   0   6   45.87    0.80
  -4   0   6   43.49    0.79
  -4   0   6   43.73    0.80
   4   0  -6   44.37    0.85
   4   0  -5    0.02    0.03
  -4   0   5    0.04    0.03
   4   0  -5   -0.01    0.01
  -4   0   5   -0.02    0.02
   4   0  -4   23.92    0.41
  -4   0   4   24.77    0.46
   4   0  -4   24.25    0.46
  -4   0   4   24.54    0.45
   4   0  -3   -0.01    0.02
   4   0  -3    0.01    0.02
  -4   0   3    0.02    0.02
  -4   0   3   -0.04    0.02
  -4   0   2    4.78    0.13
  -4   0   2    4.66    0.10
  -4   0   2    4.98    0.13
   4   0  -2    4.98    0.12
  -4   0   1    0.01    0.01
  -4   0   1    0.04    0.03
  -4   0   1    0.01    0.06
   4   0  -1   -0.03    0.02
  -4   0   0  123.47    1.96
   4   0   0  117.71    1.96
   4   0   0  124.93    1.96
   4   0   1    0.00    0.03
   4   0   1    0.02    0.02
  -4   0  -1    0.00    0.05
  -4   0  -1   -0.01    0.02
  -4   0  -2  527.57    8.35
   4   0   2  532.23    8.67
  -4   0  -2  530.45    8.20
   4   0   2  530.37    8.29
   4   0   3   -0.02    0.03
  -4   0  -3    0.01    0.03
   4   0   3    0.00    0.03
  -4   0  -3   -0.03    0.02
  -4   0  -4   41.06    0.70
   4   0   4   40.49    0.75
  -4   0  -4   42.38    0.75
   4   0   4   41.10    0.75
  -4   0  -5    0.00    0.02
  -4   0  -5   -0.01    0.03
   4   0   5   -0.01    0.03
   4   0   5    0.03    0.03
   4   0   6    9.00    0.25
   4   0   6    8.83    0.25
  -4   0  -6    9.44    0.54
  -4   0  -6    8.71    0.19
  -4   0  -7   -0.03    0.04
   4   0   7    0.01    0.04
   4   0   7    0.03    0.04
  -4   0  -7   -0.03    0.02
   4   0   8   11.44    0.33
  -4   0  -8   11.73    0.33
   4   0   8   11.25    0.60
  -4   0  -9   -0.03    0.04
   4   0   9   -0.04    0.07
   4   0   9    0.05    0.05
  -4   0 -10   16.90    0.45
   4   0  10   16.24    0.45
   4   0  10   16.77    0.42
   4   0  11   -0.02    0.05
  -4   0 -11   -0.04    0.05
   4   0  11   -0.04    0.05
  -4   0 -12   -0.06    0.06
   4   0  12    0.02    0.07
  -4   0 -13    0.02    0.06
   4   0  13   -0.01    0.07
   4   0  14    9.20    0.37
  -4   0 -14    8.64    0.39
  -4   0 -15   -0.04    0.16
   4   0  15   -0.05    0.16
   4   1 -17    4.41    0.26
  -4   1  17    5.16    0.30
   4  -1 -17    5.12    0.28
  -4  -1  17    5.11    0.29
   4   1 -16    2.67    0.19
  -4   1  16    2.12    0.19
  -4  -1  16    2.17    0.19
   4  -1 -16    2.35    0.19
   4   1 -15    3.19    0.20
  -4   1  15    2.88    0.20
  -4  -1  15    2.69    0.20
   4  -1 -15    2.94    0.20
   4   1 -14   18.77    0.51
  -4   1  14   18.09    0.53
   4  -1 -14   18.15    0.51
  -4  -1  14   17.99    0.53
  -4   1  13    6.63    0.28
   4   1 -13    5.99    3.64
   4   1 -13    6.91    0.24
   4  -1 -13    6.70    0.27
  -4  -1  13    6.08    0.28
  -4   1  12   24.53    0.60
   4   1 -12   24.89    0.55
   4   1 -12   24.84    0.59
  -4  -1  12   24.47    0.61
   4  -1 -12   25.03    0.59
  -4   1  11    7.46    0.27
   4   1 -11    7.64    0.25
   4   1 -11    8.00    0.27
  -4  -1  11    7.57    0.28
   4  -1 -11    7.62    0.61
   4  -1 -11    7.61    0.23
  -4   1  10    0.22    0.06
  -4   1  10    0.07    0.05
   4   1 -10    0.13    0.05
  -4  -1  10    0.08    0.05
   4  -1 -10    0.17    0.06
   4  -1 -10    0.21    0.05
  -4  -1  10    0.17    0.06
   4   1  -9    0.26    0.05
  -4   1   9    0.19    0.06
  -4   1   9    0.11    0.05
  -4   1   9    0.19    0.04
   4  -1  -9    0.15    0.04
  -4  -1   9    0.15    0.05
  -4  -1   9    0.12    0.05
  -4   1   8   51.99    0.97
  -4   1   8   53.04    0.96
   4   1  -8   51.61    0.95
  -4   1   8   53.54    0.89
  -4  -1   8   53.04    0.99
  -4  -1   8   52.62    0.96
   4  -1  -8   52.03    0.93
  -4   1   7   13.08    0.32
   4   1  -7   12.85    0.31
  -4   1   7   12.82    0.27
  -4  -1   7   13.01    0.32
  -4  -1   7   13.14    0.32
   4  -1  -7   12.63    0.29
  -4   1   6  118.42    1.89
  -4   1   6  112.70    1.92
  -4   1   6  115.02    1.85
   4   1  -6  116.56    1.91
   4  -1  -6  113.87    1.89
  -4  -1   6  113.73    1.93
  -4  -1   6  115.18    1.88
  -4   1   5   56.84    0.95
  -4   1   5   57.75    0.98
   4   1  -5   57.21    1.00
  -4   1   5   55.98    0.99
  -4  -1   5   58.95    1.00
  -4  -1   5   57.43    0.98
   4   1  -4   59.06    1.03
  -4   1   4   60.91    1.27
  -4   1   4   59.98    1.02
  -4   1   4   59.46    1.01
   4   1  -4   61.82    0.96
  -4   1   4   60.12    1.03
  -4  -1   4   58.66    1.01
  -4  -1   4   62.95    1.03
   4   1  -3    0.21    0.03
  -4   1   3    0.25    0.04
  -4   1   3    0.22    0.04
  -4   1   3    0.15    0.03
   4   1  -3    0.17    0.04
  -4  -1   3    0.24    0.04
   4  -1  -3    0.16    0.03
  -4  -1   3    0.11    0.03
  -4   1   2   10.71    0.23
   4   1  -2   10.55    0.21
  -4   1   2   10.42    0.19
   4   1  -2   10.30    0.23
  -4   1   2   10.54    0.22
   4  -1  -2   10.61    0.22
  -4  -1   2   10.40    0.21
  -4  -1   2   10.65    0.23
  -4   1   1    0.60    0.05
   4   1  -1    0.55    0.05
  -4   1   1    0.56    0.05
  -4  -1   1    0.71    0.04
  -4  -1   1    0.74    0.06
   4  -1  -1    0.63    0.05
  -4   1   0    5.33    0.30
  -4   1   0    5.31    0.14
   4   1   0    5.43    0.13
   4   1   0    5.50    0.15
   4  -1   0    5.29    0.15
   4  -1   0    5.15    0.10
  -4  -1   0    5.45    0.13
   4   1   1    9.29    0.22
  -4   1  -1    9.23    0.20
  -4   1  -1    8.74    0.20
   4   1   1    9.32    0.18
   4   1   1    9.22    0.20
   4  -1   1    8.69    0.18
   4  -1   1    9.64    0.22
  -4  -1  -1    9.16    0.37
  -4   1  -2    0.30    0.05
   4   1   2    0.25    0.04
   4   1   2    0.23    0.04
  -4   1  -2    0.20    0.04
   4  -1   2    0.24    0.04
  -4  -1  -2    0.20    0.03
   4  -1   2    0.28    0.05
  -4  -1  -2    0.24    0.11
   4   1   3  115.29    1.90
   4   1   3  114.64    1.89
  -4   1  -3  117.27    1.86
  -4   1  -3  113.24    1.87
  -4  -1  -3  113.17    1.86
   4  -1   3  113.19    1.89
  -4  -1  -3  113.68    1.82
   4  -1   3  117.80    1.89
  -4   1  -4    9.64    0.23
   4   1   4   10.43    0.26
   4   1   4    9.97    0.25
  -4   1  -4    9.89    0.25
  -4  -1  -4   10.18    0.26
   4  -1   4    9.57    0.24
   4  -1   4   10.12    0.25
  -4  -1  -4    9.89    0.18
  -4   1  -5   11.10    0.28
  -4   1  -5   10.63    0.24
   4   1   5   10.52    0.27
   4   1   5   10.34    0.28
  -4  -1  -5   10.60    0.32
   4  -1   5   10.88    0.27
  -4  -1  -5   10.54    0.19
   4  -1   5   10.99    0.27
  -4   1  -6    2.58    0.18
   4   1   6    2.44    0.12
   4   1   6    2.17    0.12
  -4   1  -6    2.30    0.10
   4  -1   6    2.39    0.13
   4  -1   6    2.45    0.12
  -4  -1  -6    2.36    0.24
  -4   1  -7    0.74    0.08
   4   1   7    0.96    0.27
  -4   1  -7    0.87    0.07
   4   1   7    0.97    0.09
  -4  -1  -7    0.99    0.09
   4  -1   7    0.77    0.09
   4  -1   7    0.99    0.08
  -4   1  -8    0.18    0.06
   4   1   8    0.05    0.11
   4   1   8    0.12    0.05
  -4   1  -8    0.20    0.04
  -4  -1  -8    0.06    0.05
   4  -1   8    0.24    0.06
   4  -1   8    0.13    0.05
  -4   1  -9    4.80    0.21
   4   1   9    4.67    0.52
   4   1   9    4.97    0.25
  -4  -1  -9    4.80    0.21
   4  -1   9    4.49    0.19
   4  -1   9    5.02    0.22
   4   1  10    3.34    0.17
   4   1  10    3.20    0.39
  -4   1 -10    3.50    0.19
   4  -1  10    3.37    0.21
   4  -1  10    3.07    0.18
  -4  -1 -10    3.70    0.20
   4   1  11   12.19    0.36
  -4   1 -11   12.68    0.39
   4   1  11   12.15    0.39
   4  -1  11   12.86    0.40
  -4  -1 -11   12.52    0.39
  -4   1 -12   23.28    0.60
   4   1  12   23.54    0.62
  -4  -1 -12   22.92    0.60
   4  -1  12   23.70    0.62
  -4   1 -13    3.04    0.21
   4   1  13    3.02    0.21
  -4  -1 -13    3.06    0.20
   4  -1  13    3.37    0.21
   4   1  14    6.10    0.31
  -4   1 -14    5.68    0.28
   4  -1  14    6.57    0.31
  -4  -1 -14    6.51    0.80
   4   1  15   -0.07    0.07
  -4   1 -15    0.00    0.18
   4  -1  15    0.11    0.08
  -4  -1 -15   -0.02    0.17
   4   2 -17    0.83    0.15
  -4   2  17    0.51    0.13
   4  -2 -17    0.78    0.14
  -4  -2  17    0.92    0.15
  -4   2  16    0.74    0.13
   4   2 -16    0.91    0.14
  -4  -2  16    0.85    0.14
   4  -2 -16    1.11    0.14
  -4   2  15    2.65    0.20
   4   2 -15    2.66    0.19
  -4  -2  15    3.01    0.21
   4  -2 -15    2.59    0.19
   4   2 -14    0.15    0.06
   4   2 -14    0.15    0.07
  -4   2  14    0.01    0.16
   4  -2 -14    0.17    0.07
  -4  -2  14    0.02    0.07
   4   2 -13    0.19    0.07
  -4   2  13    0.17    0.10
   4   2 -13    0.11    1.55
   4  -2 -13    0.14    0.07
  -4  -2  13    0.12    0.07
   4   2 -12    8.10    0.27
  -4   2  12    7.81    0.30
   4   2 -12    8.06    0.29
   4  -2 -12    7.81    1.07
  -4  -2  12    7.75    0.30
  -4   2  11    3.74    0.19
   4   2 -11    3.82    0.19
   4   2 -11    4.22    0.19
  -4  -2  11    3.80    0.19
   4  -2 -11    3.88    0.28
   4  -2 -11    4.04    0.19
  -4   2  10   12.65    0.30
  -4   2  10   12.25    0.35
   4   2 -10   12.56    0.34
   4  -2 -10   12.39    0.35
  -4  -2  10   12.25    0.34
  -4  -2  10   12.77    0.37
   4  -2 -10   12.16    0.31
   4   2  -9   10.77    0.30
  -4   2   9   10.42    0.31
  -4   2   9   11.46    0.31
  -4   2   9   11.25    0.27
   4  -2  -9   11.61    0.31
   4  -2  -9   10.43    0.27
  -4  -2   9   10.26    0.30
  -4  -2   9   11.36    0.33
  -4   2   8   16.10    0.38
  -4   2   8   15.60    0.47
  -4   2   8   15.48    0.38
   4   2  -8   15.44    0.38
  -4  -2   8   16.27    0.38
  -4  -2   8   15.57    0.39
   4  -2  -8   15.37    0.34
  -4   2   7    0.80    0.07
  -4   2   7    0.85    0.08
   4   2  -7    0.95    0.08
  -4   2   7    0.71    0.08
   4  -2  -7    0.71    0.06
  -4  -2   7    0.64    0.07
  -4  -2   7    0.67    0.08
   4   2  -6   82.65    1.44
  -4   2   6   82.72    1.44
  -4   2   6   84.71    1.40
  -4   2   6   84.26    1.41
  -4   2   6   83.47    1.39
  -4  -2   6   85.26    1.41
  -4  -2   6   83.69    1.45
  -4   2   5    7.96    0.21
  -4   2   5    8.29    0.21
   4   2  -5    7.61    0.14
  -4   2   5    7.90    0.21
  -4   2   5    7.58    0.19
   4   2  -5    7.69    0.21
  -4  -2   5    8.00    0.22
  -4  -2   5    7.59    0.20
  -4   2   4   19.54    0.38
  -4   2   4   19.37    0.39
   4   2  -4   19.75    0.40
  -4   2   4   19.29    0.38
  -4   2   4   19.83    0.38
   4   2  -4   17.81    0.33
  -4  -2   4   19.47    0.40
  -4  -2   4   19.43    0.38
   4   2  -3   26.92    0.46
   4   2  -3   25.94    0.50
  -4   2   3   26.22    0.47
  -4   2   3   25.56    0.49
  -4   2   3   26.52    0.49
  -4   2   3   26.02    0.47
  -4  -2   3   25.94    0.48
  -4  -2   3   26.15    0.49
  -4   2   2    0.48    0.05
   4   2  -2    0.47    0.05
   4   2  -2    0.52    0.06
  -4   2   2    0.46    0.05
  -4  -2   2    0.42    0.05
   4  -2  -2    0.50    0.05
  -4  -2   2    0.33    0.05
   4  -2  -2    0.49    0.04
  -4   2   1  303.03    5.04
   4   2  -1  311.40    5.20
   4   2  -1  303.28    4.83
  -4   2   1  300.81    4.95
   4  -2  -1  308.71    4.84
  -4  -2   1  302.36    5.04
   4  -2  -1  300.62    5.34
  -4  -2   1  306.14    5.14
  -4   2   0   61.33    0.99
   4   2   0   60.09    1.02
   4   2   0   61.07    1.00
  -4   2   0   60.02    1.03
   4  -2   0   59.95    0.99
  -4  -2   0   60.63    1.00
   4  -2   0   59.36    1.02
  -4  -2   0   60.78    1.03
   4   2   1   12.74    0.28
  -4   2  -1   12.81    0.28
  -4   2  -1   12.35    0.26
   4   2   1   12.92    0.25
   4  -2   1   12.50    0.28
  -4  -2  -1   12.51    0.27
  -4  -2  -1   12.56    0.27
   4  -2   1   13.00    0.25
  -4   2  -2   16.69    0.35
   4   2   2   16.35    0.36
   4   2   2   16.36    0.35
   4   2   2   16.23    0.30
  -4   2  -2   16.48    0.33
   4  -2   2   17.48    0.33
   4  -2   2   16.60    0.35
  -4  -2  -2   16.92    0.35
   4   2   3   15.89    0.27
   4   2   3   16.69    0.36
  -4   2  -3   16.25    0.35
   4   2   3   15.75    0.35
  -4   2  -3   15.65    0.33
  -4  -2  -3   16.14    0.35
   4  -2   3   16.93    0.36
   4  -2   3   15.61    0.34
   4   2   4   16.37    0.37
   4   2   4   16.68    0.38
  -4   2  -4   16.23    0.35
  -4   2  -4   16.27    0.35
   4  -2   4   15.78    0.35
   4  -2   4   16.58    0.36
  -4  -2  -4   16.73    0.37
   4   2   5   19.07    0.43
  -4   2  -5   19.43    0.41
  -4   2  -5   19.15    0.84
   4   2   5   18.86    0.92
  -4  -2  -5   19.07    0.42
   4  -2   5   19.68    0.42
   4  -2   5   18.67    0.41
  -4   2  -6    0.59    0.11
  -4   2  -6    0.76    0.07
   4   2   6    0.63    0.08
   4   2   6    0.65    0.08
   4  -2   6    0.80    0.08
  -4  -2  -6    0.71    0.23
   4  -2   6    0.61    0.07
   4   2   7    3.99    0.18
  -4   2  -7    3.92    0.17
   4   2   7    3.91    0.17
  -4   2  -7    3.89    0.15
   4  -2   7    3.78    0.16
  -4  -2  -7    3.97    0.45
   4  -2   7    4.05    0.17
   4   2   8    6.01    0.23
   4   2   8    5.45    0.21
  -4   2  -8    5.94    0.19
  -4   2  -8    5.44    0.21
   4  -2   8    5.73    0.20
  -4  -2  -8    5.29    0.55
   4  -2   8    5.77    0.23
  -4   2  -9   12.27    0.36
   4   2   9   12.74    0.36
   4   2   9   12.39    0.37
   4  -2   9   12.51    0.37
   4  -2   9   13.21    0.34
  -4  -2  -9   12.10    0.36
   4   2  10    0.20    0.07
   4   2  10    0.12    0.06
  -4   2 -10    0.14    0.07
   4  -2  10    0.14    0.07
   4  -2  10    0.14    0.06
  -4  -2 -10    0.03    0.06
  -4   2 -11    1.76    0.14
   4   2  11    1.74    0.13
   4   2  11    1.86    0.15
   4  -2  11    1.76    0.15
  -4  -2 -11    1.50    0.14
   4   2  12    2.74    0.18
   4   2  12    2.50    0.18
  -4   2 -12    2.32    0.17
   4  -2  12    2.73    0.19
  -4  -2 -12    2.52    0.36
   4   2  13    0.44    0.10
  -4   2 -13    0.54    0.11
  -4  -2 -13    0.26    0.18
   4  -2  13    0.38    0.11
   4   2  14    5.47    0.29
  -4   2 -14    6.06    0.55
   4  -2  14    6.55    0.31
  -4  -2 -14    5.92    0.77
  -4   2 -15    1.46    0.30
   4   2  15    1.83    0.18
   4  -2  15    1.79    0.18
  -4  -2 -15    1.81    0.18
   4   3 -17    2.54    0.21
  -4   3  17    2.15    0.20
  -4  -3  17    2.45    0.22
   4  -3 -17    2.58    0.21
  -4   3  16    4.40    0.26
   4   3 -16    5.29    0.27
   4  -3 -16    5.09    0.27
  -4  -3  16    5.38    0.30
  -4   3  15   12.48    0.44
   4   3 -15   13.26    0.43
   4  -3 -15   12.88    0.43
  -4  -3  15   12.39    0.45
  -4   3  14    0.08    0.07
   4   3 -14    0.13    0.07
   4   3 -14    0.19    0.08
   4  -3 -14    0.19    0.08
  -4  -3  14    0.21    0.08
   4   3 -13    9.34    1.62
   4   3 -13    9.05    0.31
  -4   3  13    8.88    0.33
  -4  -3  13    8.63    0.33
   4  -3 -13    8.23    0.31
   4   3 -12    1.84    0.15
  -4   3  12    1.76    0.14
   4   3 -12    1.76    0.14
   4  -3 -12    1.79    0.14
  -4  -3  12    1.80    0.16
   4   3 -11    5.37    0.22
  -4   3  11    5.16    0.23
  -4   3  11    5.25    0.20
   4   3 -11    5.19    0.22
   4  -3 -11    4.80    2.88
  -4  -3  11    4.78    0.23
  -4   3  10    1.22    0.11
  -4   3  10    1.27    0.10
   4   3 -10    1.22    0.11
   4  -3 -10    1.35    0.09
   4  -3 -10    1.23    0.11
  -4  -3  10    1.33    0.12
  -4  -3  10    1.25    0.11
  -4   3   9    0.05    0.04
   4   3  -9    0.01    0.04
  -4   3   9    0.10    0.04
  -4  -3   9    0.03    0.05
  -4  -3   9   -0.01    0.03
   4  -3  -9    0.01    0.04
   4  -3  -9    0.01    0.03
  -4   3   8    2.12    0.11
  -4   3   8    2.32    0.29
   4   3  -8    2.13    0.13
  -4   3   8    1.95    0.13
  -4   3   8    2.30    0.12
  -4  -3   8    2.24    0.14
  -4  -3   8    2.39    0.13
  -4   3   7    6.94    0.20
  -4   3   7    7.26    0.22
   4   3  -7    7.00    0.23
  -4   3   7    7.07    0.23
  -4   3   7    7.14    0.21
  -4  -3   7    7.16    0.24
  -4  -3   7    7.00    0.21
   4   3  -6    0.05    0.04
  -4   3   6    0.15    0.04
  -4   3   6    0.10    0.04
  -4   3   6    0.17    0.04
  -4   3   6    0.07    0.04
  -4  -3   6    0.11    0.04
  -4  -3   6    0.07    0.04
  -4   3   5    0.17    0.04
   4   3  -5    0.24    0.05
   4   3  -5    0.24    0.04
  -4   3   5    0.18    0.04
  -4   3   5    0.19    0.05
  -4   3   5    0.15    0.04
  -4  -3   5    0.12    0.04
  -4  -3   5    0.18    0.05
   4   3  -4   19.48    0.42
  -4   3   4   20.01    0.41
  -4   3   4   20.29    0.38
   4   3  -4   18.91    0.36
  -4   3   4   19.45    0.41
  -4   3   4   19.92    0.40
  -4  -3   4   19.43    0.42
  -4  -3   4   19.46    0.39
  -4   3   3   42.95    0.99
  -4   3   3   43.20    0.77
  -4   3   3   42.85    0.73
   4   3  -3   42.53    1.03
   4   3  -3   43.90    0.78
  -4  -3   3   41.92    0.73
   4  -3  -3   41.92    0.75
  -4  -3   3   43.29    0.79
  -4   3   2   73.34    1.26
   4   3  -2   71.14    1.21
   4   3  -2   72.83    1.24
  -4   3   2   72.97    1.18
  -4   3   2   74.39    1.26
   4  -3  -2   73.88    1.23
  -4  -3   2   73.54    1.26
  -4  -3   2   72.67    1.19
   4   3  -1   74.45    1.24
   4   3  -1   72.98    1.23
  -4   3   1   73.69    1.25
  -4   3   1   73.12    1.18
   4  -3  -1   73.39    1.62
  -4  -3   1   73.23    1.26
  -4  -3   1   74.15    1.20
   4  -3  -1   72.13    1.24
   4   3   0   19.95    0.40
  -4   3   0   19.72    0.36
   4   3   0   19.90    0.38
  -4  -3   0   19.31    0.40
   4  -3   0   19.78    0.38
  -4  -3   0   19.66    0.38
   4  -3   0   19.18    0.40
   4   3   1   22.22    0.41
   4   3   1   22.33    0.46
  -4   3  -1   22.16    0.46
  -4   3  -1   22.24    0.67
   4  -3   1   22.20    0.43
  -4  -3  -1   22.76    0.43
   4  -3   1   22.66    0.45
  -4  -3  -1   22.50    0.45
  -4   3  -2   63.62    1.11
   4   3   2   62.50    1.10
  -4   3  -2   62.28    1.03
   4   3   2   61.90    1.03
  -4  -3  -2   62.39    1.05
   4  -3   2   61.88    1.08
   4  -3   2   62.74    1.08
  -4  -3  -2   61.81    1.10
  -4   3  -3   92.07    1.56
   4   3   3   92.00    1.47
  -4   3  -3   91.68    1.50
   4   3   3   91.96    1.56
   4  -3   3   90.46    1.54
  -4  -3  -3   92.26    1.57
  -4  -3  -3   91.89    1.52
   4  -3   3   91.55    1.55
  -4   3  -4   28.08    0.53
  -4   3  -4   27.43    0.56
   4   3   4   27.86    0.58
   4   3   4   27.79    0.57
   4  -3   4   27.68    0.56
   4  -3   4   27.79    0.56
  -4  -3  -4   28.77    0.55
  -4   3  -5   18.82    0.42
   4   3   5   19.03    0.44
   4   3   5   19.10    0.44
  -4   3  -5   18.93    0.41
   4  -3   5   18.71    0.43
  -4  -3  -5   19.48    0.43
   4  -3   5   19.44    0.42
   4   3   6   27.93    0.60
   4   3   6   27.80    0.63
  -4   3  -6   27.98    0.57
  -4   3  -6   27.91    0.58
   4  -3   6   27.55    0.57
  -4  -3  -6   27.84    0.58
   4  -3   6   28.14    0.59
   4   3   7    5.15    0.21
  -4   3  -7    5.22    0.30
  -4   3  -7    5.39    0.20
   4   3   7    5.02    0.20
   4  -3   7    5.21    0.21
  -4  -3  -7    4.86    0.20
   4  -3   7    5.12    0.19
  -4   3  -8   35.39    0.70
   4   3   8   34.77    1.16
   4   3   8   33.28    0.74
  -4   3  -8   35.19    0.71
   4  -3   8   34.14    0.73
  -4  -3  -8   34.16    0.74
   4  -3   8   34.77    0.69
  -4   3  -9   10.91    0.33
   4   3   9   12.00    0.37
   4   3   9   11.68    0.35
  -4   3  -9   12.08    0.33
  -4  -3  -9   10.91    0.49
   4  -3   9   12.17    0.33
   4  -3   9   12.14    0.37
   4   3  10    5.92    0.26
   4   3  10    6.13    0.25
  -4   3 -10    6.05    0.24
  -4  -3 -10    5.71    0.63
   4  -3  10    6.03    0.26
  -4   3 -11   -0.02    0.05
   4   3  11    0.06    0.07
   4   3  11    0.12    0.06
   4  -3  11   -0.07    0.05
  -4  -3 -11    0.04    0.16
   4   3  12    6.84    0.30
   4   3  12    7.18    0.29
  -4   3 -12    7.07    0.29
   4  -3  12    7.41    0.32
  -4  -3 -12    7.15    0.58
  -4   3 -13    0.61    0.30
   4   3  13    0.79    0.13
  -4  -3 -13    0.82    0.12
   4  -3  13    0.74    0.12
  -4   3 -14    1.83    0.32
   4   3  14    1.71    0.17
  -4  -3 -14    1.45    0.41
   4  -3  14    1.87    0.19
   4   3  15    1.12    0.15
  -4   3 -15    0.98    0.22
  -4  -3 -15    1.02    0.19
   4  -3  15    0.78    0.15
   4   4 -16    6.54    0.31
  -4   4  16    6.13    0.31
   4  -4 -16    6.80    0.31
  -4  -4  16    6.04    0.32
  -4   4  15    3.87    0.24
   4   4 -15    3.11    0.20
   4   4 -15    3.85    0.23
  -4  -4  15    3.54    0.24
   4  -4 -15    3.39    0.21
  -4   4  14   -0.03    0.07
   4   4 -14    0.02    0.06
   4   4 -14   -0.06    0.06
  -4  -4  14    0.01    0.06
   4  -4 -14    0.01    0.06
  -4   4  13    1.97    0.16
   4   4 -13    1.79    0.15
   4   4 -13    1.88    0.15
   4  -4 -13    1.68    0.14
  -4  -4  13    1.93    0.17
  -4   4  12    3.77    0.21
   4   4 -12    4.43    0.21
   4   4 -12    4.08    0.21
  -4  -4  12    4.08    0.23
   4  -4 -12    4.06    0.20
  -4   4  11    5.21    0.21
   4   4 -11    5.02    0.23
   4   4 -11    5.18    0.56
  -4   4  11    5.09    0.24
  -4  -4  11    5.58    0.25
   4  -4 -11    5.51    0.22
   4   4 -10    3.12    0.17
  -4   4  10    3.51    0.16
   4   4 -10    3.01    0.16
  -4   4  10    3.61    0.19
   4  -4 -10    3.37    0.16
  -4  -4  10    3.31    0.19
  -4  -4  10    3.29    0.17
  -4   4   9   30.65    0.68
  -4   4   9   29.29    0.66
  -4   4   9   30.59    0.60
   4   4  -9   30.23    0.66
  -4  -4   9   29.50    0.62
   4  -4  -9   31.02    0.63
  -4  -4   9   28.84    0.67
  -4   4   8    9.45    0.26
  -4   4   8    9.28    0.28
   4   4  -8    9.46    0.30
  -4   4   8    9.77    0.30
  -4  -4   8   10.04    0.28
  -4  -4   8    9.65    0.31
   4  -4  -8   10.21    0.43
  -4   4   7   17.11    0.38
  -4   4   7   17.00    0.41
  -4   4   7   16.74    0.38
  -4   4   7   16.85    0.40
   4   4  -7   17.10    0.42
   4  -4  -7   16.90    0.38
  -4  -4   7   17.05    0.43
  -4  -4   7   16.70    0.38
  -4   4   6    1.52    0.10
  -4   4   6    1.40    0.09
  -4   4   6    1.62    0.09
  -4   4   6    1.46    0.10
   4   4  -6    1.45    0.11
   4   4  -6    1.33    0.06
  -4  -4   6    1.67    0.09
  -4  -4   6    1.61    0.15
   4   4  -5   10.53    0.29
  -4   4   5   10.72    0.27
  -4   4   5   10.53    0.28
   4   4  -5   10.70    0.23
  -4   4   5   10.75    0.25
  -4  -4   5   10.77    0.26
  -4  -4   5   10.78    0.30
   4  -4  -5   10.78    0.28
   4   4  -4    4.36    0.13
   4   4  -4    4.70    0.17
  -4   4   4    4.47    0.17
  -4   4   4    4.42    0.28
  -4   4   4    4.53    0.14
  -4  -4   4    4.43    0.17
   4  -4  -4    4.45    0.16
  -4  -4   4    4.57    0.14
  -4   4   3   53.35    0.96
  -4   4   3   51.70    0.95
   4   4  -3   53.62    0.96
   4   4  -3   51.65    0.91
  -4   4   3   53.14    0.88
  -4  -4   3   54.39    1.00
  -4  -4   3   52.15    0.89
   4  -4  -3   52.93    0.94
   4   4  -2    7.37    0.23
  -4   4   2    7.41    0.22
  -4   4   2    7.65    0.17
   4   4  -2    7.32    0.21
  -4   4   2    6.97    0.21
  -4  -4   2    7.38    0.18
  -4  -4   2    7.45    0.22
   4  -4  -2    7.42    0.20
  -4   4   1   26.27    0.54
   4   4  -1   27.18    0.53
  -4   4   1   27.29    0.64
  -4   4   1   27.22    0.46
   4   4  -1   27.11    0.53
   4  -4  -1   27.49    0.52
  -4  -4   1   27.71    0.49
  -4  -4   1   27.11    0.55
  -4   4   0    3.42    0.10
   4   4   0    3.50    0.14
   4   4   0    4.03    0.13
  -4   4   0    3.30    0.14
  -4  -4   0    3.26    0.14
   4  -4   0    3.34    0.13
  -4  -4   0    3.60    0.12
  -4   4  -1    0.50    0.05
  -4   4  -1    0.46    0.07
   4   4   1    0.48    0.08
   4   4   1    0.58    0.07
  -4  -4  -1    0.52    0.07
  -4  -4  -1    0.52    0.14
   4  -4   1    0.42    0.06
   4  -4   1    0.56    0.07
  -4   4  -2    0.32    0.05
   4   4   2    0.46    0.05
  -4   4  -2    0.24    0.06
   4   4   2    0.27    0.05
   4  -4   2    0.31    0.06
  -4  -4  -2    0.37    0.07
  -4  -4  -2    0.35    0.06
   4  -4   2    0.42    0.06
   4   4   3   12.51    0.33
   4   4   3   12.31    0.25
  -4   4  -3   12.40    0.32
  -4   4  -3   12.41    0.27
   4  -4   3   12.34    0.31
  -4  -4  -3   12.42    0.32
   4  -4   3   12.56    0.31
  -4  -4  -3   12.85    0.30
  -4   4  -4    2.83    0.14
  -4   4  -4    2.70    0.11
   4   4   4    2.75    0.14
  -4  -4  -4    2.53    0.12
  -4  -4  -4    2.70    0.14
   4  -4   4    2.64    0.13
   4  -4   4    2.72    0.13
  -4   4  -5   23.56    0.48
  -4   4  -5   23.90    0.53
   4   4   5   23.93    0.54
   4   4   5   24.01    0.54
   4  -4   5   24.36    0.53
  -4  -4  -5   23.45    0.54
  -4  -4  -5   23.86    0.50
   4  -4   5   23.62    0.51
  -4   4  -6   -0.02    0.04
   4   4   6    0.03    0.04
   4   4   6    0.00    0.04
  -4   4  -6   -0.04    0.04
   4  -4   6    0.04    0.04
   4  -4   6   -0.02    0.04
  -4  -4  -6   -0.05    0.04
  -4   4  -7   21.57    0.92
   4   4   7   21.19    0.52
   4   4   7   20.82    0.52
  -4   4  -7   20.95    0.49
   4  -4   7   21.67    0.48
   4  -4   7   21.48    0.51
  -4  -4  -7   21.88    0.50
  -4   4  -8    0.01    0.05
   4   4   8    0.04    0.06
  -4   4  -8   -0.01    0.08
   4   4   8   -0.07    0.04
  -4  -4  -8   -0.01    0.04
   4  -4   8   -0.05    0.05
   4  -4   8    0.08    0.05
   4   4   9    8.88    0.31
  -4   4  -9    8.90    0.29
   4   4   9    8.27    0.31
  -4   4  -9    8.79    0.52
  -4  -4  -9    9.12    0.30
   4  -4   9    8.75    0.31
   4   4  10    0.64    0.26
  -4   4 -10    0.74    0.16
  -4   4 -10    0.75    0.10
   4   4  10    0.88    0.11
  -4  -4 -10    0.92    0.11
   4  -4  10    0.88    0.11
  -4   4 -11    0.14    0.14
   4   4  11    0.11    0.12
   4   4  11    0.03    0.06
   4  -4  11    0.09    0.07
  -4  -4 -11    0.20    0.07
  -4   4 -12    0.04    0.16
   4   4  12    0.03    0.06
   4   4  12    0.04    0.07
  -4  -4 -12    0.07    0.07
   4  -4  12    0.04    0.07
   4   4  13    3.63    0.24
   4   4  13    3.97    0.57
  -4   4 -13    4.32    0.45
  -4  -4 -13    3.81    0.23
   4  -4  13    3.71    0.24
  -4   4 -14    1.22    0.19
   4   4  14    1.12    0.16
  -4  -4 -14    0.92    0.14
   4  -4  14    1.15    0.17
  -4   5  16    0.62    0.13
   4  -5 -16    0.55    0.12
  -4  -5  16    0.51    0.13
  -4   5  15    5.14    0.28
   4   5 -15    5.32    0.26
   4   5 -15    5.50    0.27
   4  -5 -15    5.56    0.27
  -4  -5  15    5.20    0.29
   4   5 -14   -0.01    0.07
   4   5 -14    0.26    0.08
  -4   5  14    0.33    0.10
   4  -5 -14    0.10    0.07
  -4  -5  14    0.05    0.08
   4   5 -13    5.91    0.27
   4   5 -13    5.98    0.25
  -4   5  13    5.58    0.27
  -4  -5  13    5.71    0.28
   4  -5 -13    5.83    0.25
   4   5 -12    0.17    0.88
   4   5 -12    0.15    0.16
  -4   5  12    0.06    0.17
  -4   5  12    0.21    0.12
   4  -5 -12    0.07    0.06
  -4  -5  12    0.15    0.07
  -4   5  11    2.82    0.37
   4   5 -11    2.10    0.15
  -4   5  11    2.57    0.17
   4   5 -11    2.29    0.17
   4  -5 -11    2.54    0.16
  -4  -5  11    2.70    0.18
   4   5 -10    0.37    0.09
   4   5 -10    0.31    0.07
  -4   5  10    0.22    0.07
  -4   5  10    0.30    0.15
   4  -5 -10    0.33    0.07
  -4  -5  10    0.22    0.08
  -4   5   9    4.43    0.21
  -4   5   9    4.66    0.20
   4   5  -9    4.72    0.22
   4  -5  -9    4.99    0.19
  -4  -5   9    4.66    0.19
  -4  -5   9    4.51    0.22
  -4   5   8    7.06    0.22
   4   5  -8    7.20    0.27
  -4   5   8    7.72    0.27
  -4   5   8    7.18    0.25
  -4  -5   8    6.92    0.27
  -4  -5   8    6.94    0.22
   4  -5  -8    7.25    1.13
  -4   5   7   62.37    1.11
   4   5  -7   61.06    1.17
  -4   5   7   62.34    1.17
  -4   5   7   60.75    1.14
   4  -5  -7   62.67    1.08
   4  -5  -7   62.97    1.16
  -4  -5   7   63.56    1.09
  -4  -5   7   59.44    1.18
  -4   5   6    2.15    0.12
  -4   5   6    2.01    0.13
   4   5  -6    2.13    0.09
   4   5  -6    1.89    0.13
   4  -5  -6    2.02    0.13
  -4  -5   6    2.07    0.11
   4  -5  -6    2.11    0.12
  -4  -5   6    2.18    0.14
  -4   5   5    6.20    0.21
   4   5  -5    6.22    0.22
   4   5  -5    6.50    0.18
  -4   5   5    6.38    0.18
  -4   5   5    6.24    0.22
  -4  -5   5    6.26    0.23
  -4  -5   5    6.47    0.18
   4  -5  -5    6.18    0.17
   4  -5  -5    6.56    0.22
   4   5  -4    0.50    0.06
  -4   5   4    0.63    0.08
  -4   5   4    0.53    0.05
   4   5  -4    0.64    0.08
  -4   5   4    0.63    0.08
   4  -5  -4    0.75    0.08
  -4  -5   4    0.48    0.05
  -4  -5   4    0.62    0.08
   4   5  -3   -0.02    0.03
  -4   5   3    0.02    0.04
   4   5  -3    0.02    0.04
  -4   5   3    0.03    0.04
  -4   5   3    0.02    0.02
   4  -5  -3    0.04    0.03
  -4  -5   3    0.01    0.02
  -4  -5   3    0.02    0.04
  -4   5   2    0.25    0.06
   4   5  -2    0.25    0.05
  -4   5   2    0.21    0.04
   4   5  -2    0.23    0.05
  -4   5   2    0.23    0.05
  -4  -5   2    0.16    0.03
  -4  -5   2    0.23    0.06
   4  -5  -2    0.23    0.05
   4   5  -1    0.36    0.09
  -4   5   1    0.49    0.07
  -4   5   1    0.45    0.04
  -4   5   1    0.43    0.07
   4   5  -1    0.36    0.06
  -4  -5   1    0.40    0.05
  -4  -5   1    0.42    0.07
   4  -5  -1    0.44    0.07
  -4   5   0   60.53    0.96
  -4   5   0   60.34    1.10
   4   5   0   59.61    1.08
   4   5   0   59.79    1.06
   4  -5   0   60.10    1.09
  -4  -5   0   62.00    1.01
   4  -5   0   60.14    1.08
  -4  -5   0   60.07    1.11
   4   5   1   17.49    0.47
  -4   5  -1   17.63    0.93
   4   5   1   17.04    0.37
  -4   5  -1   17.53    0.32
  -4  -5  -1   16.90    0.41
   4  -5   1   16.84    0.40
  -4  -5  -1   16.68    0.35
   4  -5   1   17.59    0.39
  -4   5  -2   49.34    0.81
   4   5   2   49.17    0.88
   4   5   2   49.53    0.93
  -4  -5  -2   49.37    0.85
   4  -5   2   48.69    0.91
   4  -5   2   48.00    0.91
  -4  -5  -2   48.17    0.94
   4   5   3    0.65    0.06
  -4   5  -3    0.59    0.09
   4   5   3    0.57    0.11
  -4   5  -3    0.78    0.09
   4  -5   3    0.66    0.08
  -4  -5  -3    0.73    0.08
   4  -5   3    0.63    0.08
  -4  -5  -3    0.67    0.08
   4   5   4    0.42    0.10
  -4   5  -4    0.38    0.07
  -4   5  -4    0.41    0.10
   4  -5   4    0.39    0.07
   4  -5   4    0.34    0.07
  -4  -5  -4    0.50    0.07
  -4  -5  -4    0.35    0.07
  -4   5  -5    7.65    0.26
  -4   5  -5    7.46    0.21
   4   5   5    7.89    0.28
  -4  -5  -5    7.58    0.23
   4  -5   5    7.26    0.25
  -4  -5  -5    7.75    0.27
   4  -5   5    7.71    0.25
  -4   5  -6    2.18    0.12
  -4   5  -6    2.21    0.14
   4   5   6    2.27    0.15
  -4  -5  -6    2.08    0.13
   4  -5   6    1.98    0.14
  -4  -5  -6    2.06    0.14
   4  -5   6    2.40    0.14
  -4   5  -7   59.29    1.05
  -4   5  -7   56.13    1.11
   4   5   7   57.95    1.14
  -4  -5  -7   58.86    1.15
   4  -5   7   57.49    1.13
   4  -5   7   59.54    1.09
  -4  -5  -7   57.99    1.08
  -4   5  -8    9.96    0.32
  -4   5  -8   10.22    0.30
   4   5   8    9.55    0.33
   4   5   8   10.03    0.35
   4  -5   8    9.89    0.30
  -4  -5  -8    9.49    0.31
   4  -5   8    9.86    0.33
   4   5   9    2.00    0.16
   4   5   9    2.04    0.48
  -4   5  -9    1.92    0.14
  -4  -5  -9    1.60    0.13
   4  -5   9    1.97    0.16
   4   5  10   11.70    0.39
  -4   5 -10   11.88    0.37
   4   5  10   11.14    0.40
   4  -5  10   11.69    0.39
  -4  -5 -10   11.85    0.37
   4   5  11   14.85    0.45
   4   5  11   13.46    0.45
  -4   5 -11   14.52    0.42
   4  -5  11   13.61    0.45
  -4  -5 -11   13.65    0.42
   4   5  12    1.60    0.24
   4   5  12    1.18    0.15
   4  -5  12    1.60    0.16
  -4  -5 -12    1.22    0.14
   4   5  13    8.22    0.36
   4   5  13    8.79    0.36
   4  -5  13    8.37    0.36
  -4  -5 -13    8.77    0.35
   4   6 -15    0.14    0.09
  -4   6  15    0.02    0.09
  -4  -6  15   -0.01    0.08
   4   6 -14    0.07    0.08
  -4   6  14    0.03    0.08
  -4  -6  14   -0.04    0.07
  -4   6  13    0.68    0.12
   4   6 -13    0.72    0.13
  -4  -6  13    0.75    0.13
   4   6 -12    5.11    0.26
  -4   6  12    5.34    0.26
  -4   6  12    4.66    0.23
  -4  -6  12    4.91    0.26
   4  -6 -12    4.92    0.22
  -4   6  11   -0.08    0.05
   4   6 -11    0.01    0.06
  -4   6  11    0.13    0.07
  -4  -6  11    0.00    0.07
  -4   6  10    1.51    0.14
  -4   6  10    1.45    0.14
   4   6 -10    1.39    0.14
  -4  -6  10    1.42    0.15
  -4   6   9    1.97    0.15
   4   6  -9    2.11    0.16
  -4  -6   9    2.24    0.17
   4  -6  -9    2.19    0.15
   4   6  -8    0.02    0.05
  -4   6   8    0.00    0.05
  -4  -6   8   -0.02    0.05
   4  -6  -8   -0.06    0.04
  -4   6   7    1.49    0.11
   4   6  -7    1.73    0.19
  -4   6   7    1.49    0.12
   4  -6  -7    1.47    0.12
  -4  -6   7    1.40    0.13
  -4   6   6    0.78    0.25
   4   6  -6    0.84    0.15
  -4   6   6    0.60    0.09
  -4  -6   6    0.65    0.10
   4  -6  -6    0.78    0.10
   4   6  -5    4.51    0.20
   4   6  -5    4.78    0.16
  -4   6   5    4.94    0.19
  -4   6   5    4.29    0.19
   4  -6  -5    4.73    0.19
  -4  -6   5    4.42    0.20
   4   6  -4    0.15    0.06
   4   6  -4    0.24    0.08
  -4   6   4    0.25    0.07
  -4   6   4    0.24    0.11
  -4  -6   4    0.26    0.07
   4  -6  -4    0.18    0.06
  -4   6   3   28.12    0.61
   4   6  -3   27.94    0.57
  -4   6   3   28.10    0.60
   4   6  -3   27.38    0.60
   4  -6  -3   27.54    0.59
  -4  -6   3   27.64    0.62
  -4   6   2   10.42    0.30
   4   6  -2   10.31    0.28
   4   6  -2   10.08    0.29
   4  -6  -2    9.91    0.28
  -4  -6   2    9.58    0.30
  -4   6   1   16.39    0.41
  -4   6   1   15.66    0.40
   4   6  -1   16.75    0.91
   4   6  -1   16.37    0.39
  -4  -6   1   15.99    0.42
   4  -6  -1   15.94    0.39
   4   6   0    9.20    0.28
  -4   6   0    9.19    0.28
   4   6   0    9.10    0.26
  -4   6   0    8.69    0.28
   4  -6   0    9.18    0.28
   4  -6   0    9.00    0.27
  -4  -6   0    9.06    0.21
  -4  -6   0    8.91    0.29
   4   6   1   10.41    0.31
  -4   6  -1   10.28    0.73
   4   6   1   11.27    0.34
   4  -6   1   11.48    0.31
   4  -6   1   10.81    0.31
  -4  -6  -1   10.72    0.32
  -4  -6  -1   11.08    0.25
   4   6   2    0.68    0.09
  -4   6  -2    0.38    0.08
   4   6   2    0.48    0.07
   4  -6   2    0.46    0.07
  -4  -6  -2    0.36    0.07
  -4  -6  -2    0.37    0.06
   4  -6   2    0.49    0.08
  -4   6  -3   14.57    0.40
   4   6   3   14.32    0.40
  -4  -6  -3   14.48    0.33
  -4  -6  -3   13.73    0.42
   4  -6   3   14.87    0.38
   4  -6   3   14.66    0.38
  -4   6  -4    1.44    0.13
   4   6   4    1.74    0.13
  -4  -6  -4    1.67    0.11
   4  -6   4    1.35    0.17
   4  -6   4    1.80    0.12
  -4  -6  -4    1.48    0.13
  -4   6  -5    4.58    0.21
   4   6   5    4.82    0.22
  -4  -6  -5    4.98    0.19
   4  -6   5    4.27    0.20
  -4  -6  -5    4.71    0.22
   4  -6   5    4.85    0.20
   4   6   6    6.70    0.27
  -4   6  -6    6.42    0.26
  -4  -6  -6    6.49    0.23
   4  -6   6    6.61    0.25
  -4  -6  -6    6.31    0.26
   4  -6   6    6.23    0.23
   4   6   7   52.03    1.06
  -4   6  -7   50.96    1.04
   4  -6   7   53.78    1.01
  -4  -6  -7   51.93    1.07
  -4  -6  -7   51.63    0.98
   4  -6   7   50.72    1.05
   4   6   8    6.47    0.28
  -4   6  -8    6.82    0.28
   4  -6   8    6.66    0.28
  -4  -6  -8    6.67    0.29
  -4  -6  -8    6.50    0.25
  -4   6  -9   20.88    0.55
   4   6   9   21.86    0.58
  -4  -6  -9   21.70    0.53
   4  -6   9   21.03    0.57
  -4  -6  -9   21.08    0.58
   4   6  10    0.06    0.07
  -4   6 -10    0.16    0.08
  -4  -6 -10    0.24    0.08
  -4  -6 -10    0.13    0.07
   4  -6  10    0.06    0.07
   4   6  11    5.37    0.27
  -4   6 -11    5.33    0.26
   4   6  11    4.87    0.27
  -4  -6 -11    4.69    0.26
   4  -6  11    4.98    0.27
  -4  -6 -11    4.52    0.24
   4   6  12    2.74    0.21
   4   6  12    3.49    0.59
  -4  -6 -12    3.15    0.20
   4  -6  12    3.35    0.22
  -4  -6 -12    2.98    0.21
   4   6  13    0.46    0.12
   4   6  13    0.42    0.12
   4  -6  13    0.47    0.11
  -4  -6 -13    0.28    0.10
  -4   7  14    0.21    0.10
   4   7 -14    0.63    0.13
  -4  -7  14    0.53    0.12
   4  -7 -14    0.43    0.11
   4   7 -13    2.70    0.20
  -4   7  13    2.65    0.20
  -4  -7  13    2.93    0.22
   4  -7 -13    2.87    0.20
   4   7 -12    5.24    0.27
  -4   7  12    4.67    0.25
  -4  -7  12    5.00    0.28
   4  -7 -12    5.21    0.27
   4   7 -11    2.25    0.18
  -4   7  11    2.31    0.17
  -4  -7  11    2.37    0.20
   4  -7 -11    2.40    0.18
  -4   7  10    0.13    0.07
   4   7 -10    0.11    0.07
   4  -7 -10    0.03    0.06
  -4  -7  10    0.08    0.07
   4   7  -9    3.10    0.20
  -4   7   9    3.34    0.19
   4  -7  -9    3.29    0.19
  -4  -7   9    3.45    0.21
  -4   7   8    2.16    0.15
   4   7  -8    2.14    0.16
  -4  -7   8    2.13    0.17
   4  -7  -8    2.04    0.15
   4   7  -7    3.97    0.21
  -4   7   7    4.36    0.19
  -4   7   7    4.17    0.21
   4  -7  -7    4.51    0.21
  -4  -7   7    4.26    0.22
  -4   7   6    2.06    0.13
   4   7  -6    1.87    0.14
  -4   7   6    1.90    0.14
   4  -7  -6    1.89    0.14
  -4  -7   6    1.91    0.15
  -4   7   5    0.09    0.05
   4   7  -5    0.07    0.06
   4   7  -5    0.11    0.05
  -4   7   5    0.08    0.06
   4  -7  -5    0.07    0.05
  -4  -7   5   -0.03    0.05
  -4   7   4   19.19    0.49
   4   7  -4   19.83    0.45
   4   7  -4   18.88    0.49
  -4   7   4   19.46    0.47
  -4  -7   4   19.61    0.51
   4  -7  -4   19.53    0.48
  -4   7   3    1.18    0.11
   4   7  -3    1.18    0.11
  -4   7   3    1.00    0.11
   4   7  -3    1.27    0.11
   4  -7  -3    1.24    0.11
  -4  -7   3    1.00    0.11
   4   7  -2    9.74    0.30
   4   7  -2    9.85    0.30
  -4   7   2   10.25    0.32
  -4   7   2   10.27    0.32
   4  -7  -2    9.52    0.30
  -4  -7   2    9.81    0.32
   4   7  -1    2.71    0.15
   4   7  -1    2.95    0.16
  -4   7   1    2.68    0.16
  -4   7   1    2.77    0.16
   4  -7  -1    2.94    0.16
  -4  -7   1    2.92    0.17
  -4   7   0    0.04    0.05
   4   7   0    0.03    0.05
   4   7   0    0.09    0.05
  -4   7   0    0.04    0.05
  -4  -7   0    0.04    0.05
   4  -7   0    0.07    0.05
   4   7   1   13.54    0.35
  -4   7  -1   13.76    0.45
   4   7   1   13.68    0.93
   4  -7   1   13.48    0.38
   4  -7   1   13.51    0.38
  -4  -7  -1   13.80    0.40
  -4   7  -2   11.63    0.36
   4   7   2   11.31    0.35
   4  -7   2   11.31    0.34
   4  -7   2   11.72    0.35
  -4  -7  -2   10.96    0.35
  -4   7  -3   18.55    0.49
   4   7   3   18.27    0.49
  -4  -7  -3   18.38    0.49
   4  -7   3   19.51    0.48
   4  -7   3   18.33    0.47
  -4   7  -4   23.71    0.58
   4   7   4   22.95    0.58
   4  -7   4   23.34    0.56
  -4  -7  -4   22.88    0.58
   4  -7   4   23.02    0.55
   4   7   5    2.34    0.17
  -4   7  -5    2.49    0.17
  -4  -7  -5    2.95    0.18
   4  -7   5    3.05    0.17
   4  -7   5    2.65    0.17
   4   7   6    0.08    0.06
  -4   7  -6    0.06    0.06
  -4  -7  -6    0.07    0.07
   4  -7   6    0.07    0.06
   4  -7   6    0.11    0.07
  -4   7  -7    0.67    0.11
   4   7   7    0.65    0.11
  -4  -7  -7    0.73    0.12
   4  -7   7    0.80    0.11
   4   7   8    1.07    0.13
  -4   7  -8    1.22    0.14
  -4  -7  -8    1.05    0.13
   4  -7   8    1.14    0.13
  -4   7  -9    7.00    0.31
   4   7   9    6.50    0.30
  -4  -7  -9    7.43    0.32
   4  -7   9    7.12    0.30
   4   7  10    1.35    0.16
  -4   7 -10    0.83    0.13
  -4  -7 -10    0.97    0.14
   4  -7  10    1.08    0.13
  -4   7 -11    0.19    0.10
   4   7  11    0.32    0.10
  -4  -7 -11    0.32    0.10
   4  -7  11    0.28    0.10
  -4   7 -12    0.29    0.11
   4   7  12    0.44    0.12
  -4  -7 -12    0.28    0.10
   4  -7  12    0.30    0.11
   4   8 -13    0.76    0.15
  -4   8  13    0.88    0.13
  -4  -8  13    0.58    0.13
   4  -8 -13    0.66    0.13
   4   8 -12   -0.06    0.08
  -4   8  12    0.10    0.08
  -4  -8  12    0.04    0.08
   4  -8 -12   -0.05    0.06
   4   8 -11    1.13    0.15
  -4   8  11    1.37    0.14
  -4  -8  11    1.24    0.15
   4  -8 -11    0.98    0.13
   4   8 -10    0.34    0.10
  -4   8  10    0.63    0.11
  -4  -8  10    0.40    0.10
   4  -8 -10    0.39    0.10
  -4   8   9    0.13    0.07
   4   8  -9    0.07    0.07
  -4  -8   9    0.31    0.09
   4  -8  -9    0.11    0.07
  -4   8   8    4.01    0.22
   4   8  -8    4.27    0.23
   4  -8  -8    3.81    0.22
  -4  -8   8    4.20    0.24
   4   8  -7    4.21    0.23
  -4   8   7    4.03    0.22
   4  -8  -7    3.97    0.25
  -4  -8   7    4.11    0.23
   4   8  -6    8.18    0.31
  -4   8   6    8.47    0.53
  -4   8   6    8.04    0.31
   4  -8  -6    8.46    0.31
  -4  -8   6    8.08    0.32
  -4   8   5   -0.03    0.06
   4   8  -5    0.16    0.08
  -4   8   5    0.14    0.07
   4  -8  -5    0.07    0.06
  -4  -8   5    0.18    0.07
   4   8  -4   13.39    0.41
  -4   8   4   14.55    0.40
  -4   8   4   14.49    0.43
   4   8  -4   14.21    0.38
  -4  -8   4   14.11    0.44
   4  -8  -4   14.21    0.41
   4   8  -3    9.55    0.30
  -4   8   3    9.81    0.32
  -4   8   3    9.03    0.32
   4   8  -3    9.08    0.78
   4  -8  -3    8.79    0.35
  -4  -8   3    8.43    0.41
   4   8  -2   29.79    0.83
  -4   8   2   29.07    0.67
   4   8  -2   29.33    0.65
  -4   8   2   29.35    0.68
  -4  -8   2   29.24    0.69
   4  -8  -2   28.73    0.66
   4   8  -1   12.73    0.37
  -4   8   1   13.12    0.39
  -4   8   1   12.75    0.39
   4   8  -1   12.70    0.37
  -4  -8   1   12.60    0.98
   4  -8  -1   13.00    0.38
   4   8   0    2.14    0.15
  -4   8   0    2.14    0.15
  -4   8   0    2.06    0.15
   4   8   0    2.28    0.14
  -4  -8   0    2.06    0.16
   4  -8   0    2.25    0.15
   4   8   1    5.04    0.23
   4   8   1    5.11    0.20
  -4   8  -1    5.08    0.24
   4  -8   1    5.30    0.23
  -4  -8  -1    5.14    0.38
   4  -8   1    5.16    0.23
  -4   8  -2    0.14    0.10
   4   8   2    0.21    0.07
   4  -8   2    0.20    0.07
  -4  -8  -2    0.33    0.08
   4  -8   2    0.17    0.07
  -4   8  -3    1.26    0.13
   4   8   3    1.31    0.13
  -4  -8  -3    1.31    0.13
   4  -8   3    1.10    0.33
   4  -8   3    0.93    0.12
  -4   8  -4   10.88    0.38
   4   8   4   11.12    0.97
   4  -8   4   11.82    0.37
   4  -8   4   10.85    0.64
  -4  -8  -4   11.07    0.38
  -4   8  -5   10.63    0.38
   4   8   5   11.03    0.39
   4  -8   5   11.55    0.36
  -4  -8  -5   11.23    0.40
   4  -8   5   11.66    0.38
   4   8   6   24.82    0.64
  -4   8  -6   22.94    0.62
   4  -8   6   23.39    0.61
   4  -8   6   24.05    0.58
  -4  -8  -6   23.69    0.76
   4   8   7   20.05    0.58
  -4   8  -7   19.97    0.57
  -4  -8  -7   20.53    0.59
   4  -8   7   20.84    0.57
  -4   8  -8    6.07    0.29
   4   8   8    6.56    0.31
   4  -8   8    6.39    0.30
  -4  -8  -8    5.84    0.29
   4   8   9   14.75    0.49
  -4   8  -9   14.91    0.49
   4  -8   9   14.59    0.48
  -4  -8  -9   14.26    0.49
   4   8  10    2.31    0.20
  -4   8 -10    2.35    0.19
  -4  -8 -10    2.17    0.20
   4  -8  10    2.66    0.20
  -4  -8 -11    0.28    0.10
  -4   9  11    0.27    0.10
   4   9 -11    0.17    0.16
  -4  -9  11    0.38    0.11
   4  -9 -11    0.04    0.08
   4   9 -10   -0.04    0.08
  -4   9  10    0.12    0.08
   4  -9 -10   -0.07    0.06
  -4  -9  10    0.11    0.09
   4   9  -9    0.52    0.17
  -4   9   9    0.72    0.12
   4  -9  -9    0.72    0.13
  -4  -9   9    0.75    0.14
   4   9  -8    3.39    0.30
  -4   9   8    3.47    0.22
  -4  -9   8    3.56    0.63
   4  -9  -8    3.33    0.22
  -4   9   7    1.93    0.17
   4   9  -7    1.40    0.15
  -4  -9   7    1.58    0.16
   4  -9  -7    1.89    0.16
   4   9  -6    0.52    0.22
  -4   9   6    0.50    0.11
   4  -9  -6    0.52    0.10
  -4  -9   6    0.52    0.11
  -4   9   5    4.96    0.23
   4   9  -5    4.37    0.28
  -4   9   5    4.87    0.25
   4  -9  -5    4.63    0.23
  -4  -9   5    4.56    0.25
  -4   9   4    0.28    0.09
   4   9  -4    0.39    0.09
  -4   9   4    0.17    0.08
   4  -9  -4    0.39    0.09
  -4  -9   4    0.36    0.09
   4   9  -3    7.93    0.29
  -4   9   3    8.11    0.31
   4   9  -3    8.44    0.31
  -4   9   3    8.18    0.32
   4  -9  -3    8.00    0.31
  -4  -9   3    7.86    0.33
  -4   9   2    2.50    0.18
   4   9  -2    2.53    0.17
  -4   9   2    2.32    0.17
   4   9  -2    2.40    0.17
   4  -9  -2    2.13    0.16
  -4  -9   2    2.53    0.18
   4   9  -1    0.42    0.09
  -4   9   1    0.27    0.08
  -4   9   1    0.43    0.10
   4   9  -1    0.45    0.09
  -4  -9   1    0.37    0.10
   4  -9  -1    0.44    0.09
   4   9   0    0.12    0.07
  -4   9   0    0.05    0.06
   4   9   0    0.08    0.06
  -4   9   0    0.07    0.06
   4  -9   0    0.02    0.06
   4  -9   0    0.10    0.07
  -4  -9   0    0.07    0.06
  -4   9  -1    0.24    0.08
   4   9   1    0.26    0.08
   4  -9   1    0.21    0.08
   4  -9   1    0.28    0.08
  -4  -9  -1    0.27    0.09
  -4   9  -2    7.87    0.32
   4   9   2    7.74    0.32
   4  -9   2    7.62    0.30
   4  -9   2    7.54    0.30
  -4  -9  -2    7.76    0.42
  -4   9  -3    4.45    0.24
   4   9   3    4.48    0.24
   4  -9   3    4.86    0.24
  -4  -9  -3    4.39    0.24
   4  -9   3    5.13    0.30
  -4   9  -4    1.58    0.15
   4   9   4    1.63    0.16
  -4  -9  -4    1.75    0.16
   4  -9   4    1.55    0.24
   4  -9   4    1.55    0.15
  -4   9  -5   12.21    0.42
   4   9   5   11.52    1.00
   4  -9   5   12.84    0.40
   4  -9   5   11.98    0.96
  -4  -9  -5   11.73    0.43
   4   9   6    0.24    0.09
  -4   9  -6    0.33    0.09
  -4  -9  -6    0.22    0.09
   4  -9   6    0.18    0.08
   4   9   7   -0.03    0.07
  -4   9  -7    0.07    0.07
  -4  -9  -7   -0.04    0.07
   4  -9   7    0.01    0.07
   4   9   8    0.10    0.08
  -4   9  -8    0.08    0.08
   4  -9   8   -0.03    0.07
  -4  -9  -8   -0.08    0.14
  -4   9  -9    0.42    0.11
   4   9   9    0.47    0.12
   4  -9   9    0.25    0.10
  -4  -9  -9    0.33    0.11
  -4  10   9    0.23    0.10
   4  10  -9    0.27    0.10
  -4 -10   9    0.19    0.10
   4 -10  -9    0.40    0.11
  -4  10   8    1.39    0.16
   4  10  -8    1.72    0.17
   4 -10  -8    1.92    0.18
  -4 -10   8    1.19    0.30
   4  10  -7    1.44    0.16
  -4  10   7    1.10    0.15
   4 -10  -7    1.53    0.16
  -4 -10   7    1.48    0.17
   4  10  -6    0.31    0.10
  -4  10   6    0.30    0.11
   4 -10  -6    0.25    0.09
  -4 -10   6    0.41    0.11
  -4  10   5   -0.01    0.07
   4  10  -5    0.03    0.07
   4 -10  -5    0.07    0.07
  -4 -10   5   -0.08    0.06
  -4  10   4    5.14    0.27
   4  10  -4    5.25    0.27
  -4  10   4    5.90    0.26
  -4 -10   4    5.78    0.29
   4 -10  -4    5.46    0.27
   4  10  -3    2.67    0.19
   4  10  -3    2.79    0.18
  -4  10   3    3.03    0.20
  -4  10   3    2.57    0.19
  -4 -10   3    2.88    0.21
   4 -10  -3    2.84    0.20
  -4  10   2    9.05    0.36
   4  10  -2    9.69    0.34
  -4  10   2    9.27    0.35
   4  10  -2    9.24    0.33
   4 -10  -2    8.46    0.34
   4  10  -1    5.52    0.26
   4  10  -1    5.56    0.26
  -4  10   1    5.72    0.27
  -4  10   1    5.34    0.38
   4 -10  -1    5.83    0.27
  -4 -10   1    5.12    0.27
  -4  10   0    0.11    0.07
   4  10   0    0.00    0.16
  -4  10   0    0.00    0.06
   4 -10   0   -0.01    0.16
  -4 -10   0    0.03    0.11
   4 -10   0   -0.11    0.05
  -4  10  -1    2.05    0.17
   4  10   1    2.17    0.18
   4 -10   1    2.14    0.18
   4 -10   1    2.24    0.18
  -4 -10  -1    2.06    0.18
   4  10   2    0.42    0.11
  -4  10  -2    0.32    0.10
  -4 -10  -2    0.54    0.12
   4 -10   2    0.55    0.11
   4 -10   2    0.47    0.11
   4  10   3    0.13    0.09
  -4  10  -3    0.18    0.08
  -4 -10  -3    0.26    0.16
   4 -10   3    0.32    0.19
   4 -10   3    0.22    0.09
  -4  10  -4    0.60    0.35
   4  10   4    0.52    0.12
  -4 -10  -4    0.70    0.12
   4 -10   4    0.25    0.10
   4 -10   4    0.73    0.17
   4  10   5    4.71    0.27
  -4  10  -5    4.19    0.25
   4 -10   5    4.49    0.61
  -4 -10  -5    4.58    0.27
   4  10   6    8.30    0.37
  -4  10  -6    8.69    0.37
   4 -10   6    7.40    0.34
  -4 -10  -6    8.40    0.37
  -4  10  -7    0.84    0.14
   4  10   7    1.11    0.15
  -4 -10  -7    0.94    0.15
   4 -10   7    0.97    0.14
  -4  11   6   14.97    0.51
   4  11  -6   15.27    0.51
   4 -11  -6   15.08    0.70
  -4 -11   6   14.90    0.53
  -4  11   5    0.97    0.14
   4  11  -5    1.13    0.14
   4 -11  -5    0.77    0.14
  -4 -11   5    1.06    0.16
   4  11  -4    8.70    0.36
  -4  11   4    7.82    0.35
   4 -11  -4    8.17    0.35
  -4 -11   4    8.54    0.38
   4  11  -3    2.04    0.19
  -4  11   3    1.86    0.18
  -4  11   3    2.02    0.18
   4 -11  -3    2.45    0.44
  -4 -11   3    1.76    0.18
  -4  11   2    1.93    0.44
   4  11  -2    1.84    0.17
  -4  11   2    1.90    0.18
   4  11  -2    2.13    0.17
  -4 -11   2    1.79    0.52
   4 -11  -2    2.42    0.19
   4  11  -1    0.99    0.14
  -4  11   1    0.78    0.13
  -4  11   1    0.81    0.13
   4 -11  -1    0.96    0.14
  -4 -11   1    0.87    0.14
   4 -11  -1    0.85    0.14
   4  11   0   -0.04    0.08
  -4  11   0    0.11    0.08
   4 -11   0    0.14    0.09
   4 -11   0    0.23    0.09
  -4 -11   0    0.19    0.09
   4  11   1    5.91    0.30
  -4  11  -1    5.79    0.29
   4 -11   1    5.99    0.30
   4 -11   1    6.10    0.30
  -4 -11  -1    5.89    0.70
  -4  11  -2    0.28    0.10
   4  11   2    0.49    0.23
   4 -11   2    0.42    0.11
  -4 -11  -2    0.29    0.11
   4 -11   2    0.33    0.11
  -4  11  -3    1.93    0.18
   4  11   3    1.75    0.18
  -4 -11  -3    1.79    0.19
   4 -11   3    2.08    0.19
   4 -11   3    1.90    0.31
   4  11   4    0.58    0.13
  -4  11  -4    0.57    0.13
   4 -11   4    0.79    0.15
  -4 -11  -4    0.55    0.21
   5   0 -17   -0.06    0.07
  -5   0  17   -0.12    0.06
   5   0 -16    9.18    0.36
  -5   0  16    8.04    0.35
   5   0 -15   -0.07    0.06
  -5   0  15    0.01    0.07
  -5   0  14   20.22    0.56
   5   0 -14   20.19    0.54
  -5   0  13    0.04    0.07
   5   0 -13    0.03    0.06
   5   0 -13   -0.01    0.04
  -5   0  12   14.61    0.43
   5   0 -12   15.04    0.42
   5   0 -12   15.06    0.38
   5   0 -11   -0.03    0.04
  -5   0  11   -0.04    0.04
  -5   0  11    0.06    0.05
   5   0 -10    1.94    0.12
  -5   0  10    1.64    0.12
  -5   0  10    1.77    0.13
   5   0  -9    0.02    0.03
  -5   0   9   -0.02    0.04
  -5   0   9    0.02    0.04
   5   0  -8    9.56    0.26
  -5   0   8    9.55    0.27
   5   0  -8    9.20    0.19
  -5   0   8    9.80    0.27
  -5   0   7   -0.05    0.03
  -5   0   7   -0.03    0.03
   5   0  -7   -0.01    0.02
   5   0  -7   -0.03    0.08
   5   0  -6   79.40    1.27
  -5   0   6   78.71    1.34
  -5   0   6   80.10    1.36
   5   0  -5   -0.02    0.02
  -5   0   5   -0.02    0.02
  -5   0   5   -0.02    0.03
   5   0  -5    0.00    0.02
  -5   0   4  238.88    3.82
  -5   0   4  240.38    3.99
   5   0  -4  249.60    3.88
   5   0  -4  243.86    3.89
  -5   0   3   -0.06    0.02
  -5   0   3   -0.06    0.02
   5   0  -3   -0.07    0.02
   5   0  -3   -0.06    0.02
  -5   0   2   23.88    0.47
  -5   0   2   24.45    0.46
   5   0  -2   25.16    0.45
  -5   0   2   25.66    0.42
   5   0  -1   -0.02    0.03
  -5   0   1   -0.02    0.03
  -5   0   1   -0.05    0.02
  -5   0   1   -0.04    0.02
  -5   0   0   44.33    0.75
  -5   0   0   44.02    0.71
  -5   0   0   42.66    0.75
   5   0   0   43.69    0.76
   5   0   1   -0.02    0.03
  -5   0  -1   -0.05    0.02
   5   0   1    0.01    0.02
  -5   0  -1   -0.03    0.02
  -5   0  -2   39.86    0.68
   5   0   2   39.52    0.69
  -5   0  -2   39.66    0.71
  -5   0  -3   -0.03    0.05
   5   0   3   -0.04    0.03
  -5   0  -3   -0.04    0.03
   5   0   3   -0.07    0.03
  -5   0  -4   42.34    0.72
   5   0   4   42.16    0.78
   5   0   4   42.45    0.77
  -5   0  -4   42.81    0.78
   5   0   5   -0.01    0.03
  -5   0  -5   -0.03    0.03
   5   0   5   -0.03    0.03
  -5   0  -5   -0.04    0.04
  -5   0  -6    0.62    0.05
   5   0   6    0.54    0.07
  -5   0  -6    0.72    0.08
   5   0   6    0.60    0.08
  -5   0  -7    0.01    0.04
   5   0   7   -0.02    0.03
   5   0   7    0.03    0.04
  -5   0  -8    0.08    0.13
   5   0   8    0.08    0.05
   5   0   8    0.06    0.05
   5   0   9   -0.07    0.04
  -5   0  -9    0.04    0.05
   5   0   9   -0.04    0.04
   5   0  10    2.51    0.17
  -5   0 -10    2.84    0.18
   5   0  10    2.91    0.16
   5   0  11    0.03    0.06
   5   0  11   -0.05    0.05
  -5   0 -11   -0.05    0.05
   5   0  12    2.85    0.19
  -5   0 -12    3.02    0.19
   5   0  13   -0.03    0.06
  -5   0 -13   -0.01    0.18
   5   0  14   12.92    0.99
  -5   0 -14   13.03    0.51
  -5   0 -15   -0.13    0.08
   5   0  15    0.10    0.09
   5   1 -17    0.34    0.10
  -5   1  17    0.10    0.09
  -5  -1  17    0.11    0.09
   5  -1 -17    0.23    0.09
   5   1 -16    0.20    0.10
  -5   1  16    0.28    0.10
  -5  -1  16    0.17    0.09
   5  -1 -16    0.15    0.08
   5   1 -15    1.45    0.15
  -5   1  15    1.54    0.16
  -5  -1  15    1.44    0.15
   5  -1 -15    1.33    0.14
  -5   1  14    2.17    0.17
   5   1 -14    1.96    0.16
  -5  -1  14    2.03    0.17
   5  -1 -14    1.87    1.53
   5   1 -13    5.82    0.23
   5   1 -13    5.42    0.49
  -5   1  13    5.86    0.26
  -5  -1  13    5.39    0.25
   5  -1 -13    5.77    0.25
   5   1 -12   15.48    0.43
   5   1 -12   16.15    0.41
  -5   1  12   14.61    0.43
  -5  -1  12   14.72    0.44
   5  -1 -12   15.43    0.38
   5  -1 -12   14.81    0.42
  -5   1  11    0.05    0.05
  -5   1  11    0.01    0.05
   5   1 -11    0.03    0.04
   5  -1 -11    0.02    0.04
  -5  -1  11   -0.06    0.04
  -5  -1  11   -0.07    0.04
  -5   1  10   40.72    0.83
   5   1 -10   42.96    0.82
  -5   1  10   40.37    0.84
  -5  -1  10   41.58    0.85
   5  -1 -10   42.71    0.80
  -5  -1  10   42.62    0.84
  -5   1   9    0.11    0.03
   5   1  -9    0.12    0.04
  -5   1   9    0.20    0.06
  -5   1   9    0.03    0.04
  -5  -1   9    0.06    0.04
   5  -1  -9    0.10    0.09
  -5  -1   9    0.04    0.04
  -5   1   8    0.79    0.08
  -5   1   8    0.82    0.09
   5   1  -8    0.95    0.08
  -5   1   8    0.75    0.06
  -5  -1   8    0.72    0.08
  -5  -1   8    0.78    0.08
   5  -1  -8    0.94    0.08
  -5   1   7   12.47    0.31
  -5   1   7   12.07    0.26
   5   1  -7   12.90    0.31
  -5   1   7   12.09    0.30
  -5  -1   7   12.36    0.31
  -5  -1   7   12.67    0.31
   5  -1  -7   12.24    0.30
  -5   1   6    0.69    0.07
  -5   1   6    0.80    0.07
  -5   1   6    0.75    0.10
   5   1  -6    0.70    0.11
   5  -1  -6    0.69    0.07
  -5  -1   6    0.82    0.07
  -5  -1   6    0.66    0.07
  -5   1   5   25.78    0.50
   5   1  -5   25.61    0.51
  -5   1   5   25.79    0.50
   5   1  -5   25.86    0.43
  -5   1   5   25.82    0.49
   5  -1  -5   24.97    0.46
  -5  -1   5   26.74    0.50
  -5  -1   5   24.97    0.50
  -5   1   4    6.08    0.15
  -5   1   4    6.18    0.18
  -5   1   4    5.67    0.17
   5   1  -4    6.20    0.13
   5   1  -4    5.94    0.41
  -5  -1   4    5.89    0.17
   5  -1  -4    5.94    0.23
  -5  -1   4    6.43    0.16
  -5   1   3  208.26    3.57
   5   1  -3  211.52    3.34
   5   1  -3  215.25    3.27
  -5   1   3  204.98    3.34
  -5   1   3  209.43    3.27
  -5  -1   3  204.98    3.27
  -5  -1   3  209.63    3.68
   5  -1  -3  197.97    3.28
   5   1  -2   43.25    0.76
   5   1  -2   43.25    0.74
  -5   1   2   43.71    0.71
  -5   1   2   43.69    0.75
  -5  -1   2   44.30    0.74
   5  -1  -2   43.68    0.75
  -5  -1   2   43.75    0.75
  -5   1   1    5.06    0.31
   5   1  -1    4.68    0.13
  -5  -1   1    4.68    0.12
   5  -1  -1    4.35    0.14
  -5  -1   1    4.58    0.14
  -5   1   0   32.25    0.58
  -5   1   0   32.36    0.57
   5   1   0   31.40    0.58
   5   1   0   32.21    0.57
   5  -1   0   32.54    0.53
   5  -1   0   32.80    0.59
  -5  -1   0   32.29    0.58
  -5  -1   0   32.19    0.56
  -5   1  -1    9.51    0.22
  -5   1  -1    9.63    0.22
   5   1   1    9.43    0.23
   5   1   1    9.39    0.21
   5   1   1    9.50    0.20
   5  -1   1    9.23    0.19
   5  -1   1    9.65    0.24
  -5  -1  -1    9.47    0.23
   5   1   2    3.93    0.14
   5   1   2    4.18    0.13
  -5   1  -2    4.12    0.14
  -5   1  -2    4.11    0.30
  -5  -1  -2    3.97    0.14
  -5  -1  -2    3.91    0.11
   5  -1   2    4.20    0.15
   5  -1   2    4.13    0.12
   5   1   3    9.11    0.23
  -5   1  -3    9.09    0.22
   5   1   3    8.78    0.24
  -5   1  -3    9.11    0.23
   5  -1   3    8.94    0.24
  -5  -1  -3    9.05    0.18
   5  -1   3    9.08    0.22
  -5  -1  -3    9.12    0.24
  -5   1  -4    6.96    0.21
   5   1   4    6.37    0.20
   5   1   4    6.81    0.20
  -5   1  -4    6.74    0.18
   5  -1   4    6.50    0.20
   5  -1   4    6.73    0.19
  -5  -1  -4    6.55    0.14
  -5  -1  -4    6.47    0.20
   5   1   5    1.47    0.10
  -5   1  -5    1.53    0.08
  -5   1  -5    1.59    0.11
   5   1   5    1.58    0.10
   5  -1   5    1.55    0.10
  -5  -1  -5    1.33    0.05
  -5  -1  -5    1.56    0.11
   5  -1   5    1.56    0.10
  -5   1  -6   32.48    0.60
   5   1   6   32.60    0.66
  -5   1  -6   32.48    0.65
   5   1   6   32.05    0.65
   5  -1   6   32.53    0.65
  -5  -1  -6   32.72    0.66
   5  -1   6   31.26    0.64
   5   1   7    0.57    0.09
  -5   1  -7    0.42    0.06
   5   1   7    0.34    0.07
  -5   1  -7    0.38    0.07
  -5  -1  -7    0.33    0.07
   5  -1   7    0.34    0.06
   5  -1   7    0.43    0.07
  -5   1  -8   21.36    1.12
   5   1   8   22.08    0.52
   5   1   8   21.89    0.51
   5  -1   8   22.69    0.52
  -5  -1  -8   22.39    0.53
   5  -1   8   22.55    0.51
  -5   1  -9   19.29    0.49
   5   1   9   19.31    0.48
   5   1   9   19.32    0.49
   5  -1   9   19.68    0.49
  -5  -1  -9   19.61    1.15
   5  -1   9   19.70    0.47
  -5   1 -10    2.73    0.22
   5   1  10    2.61    0.38
   5   1  10    2.68    0.17
  -5  -1 -10    2.61    0.31
   5  -1  10    2.89    0.18
   5  -1  10    2.72    0.16
  -5   1 -11    5.96    0.26
   5   1  11    6.09    0.25
   5   1  11    6.30    0.27
   5  -1  11    6.74    0.27
  -5  -1 -11    5.96    0.48
  -5   1 -12    1.03    0.13
   5   1  12    0.92    0.13
   5  -1  12    1.01    0.12
  -5  -1 -12    0.84    0.35
  -5   1 -13    1.41    0.39
   5   1  13    1.49    0.16
   5  -1  13    1.61    0.16
  -5  -1 -13    1.60    0.25
   5   1  14    9.24    0.38
  -5   1 -14    9.85    0.45
   5  -1  14    9.68    0.39
  -5  -1 -14    9.60    0.38
  -5   1 -15    0.44    0.12
   5   1  15    0.37    0.12
   5  -1  15    0.28    0.11
  -5   2  17    0.09    0.09
   5   2 -17    0.22    0.09
  -5  -2  17    0.34    0.12
   5  -2 -17    0.23    0.10
  -5   2  16    4.63    0.27
   5   2 -16    5.21    0.27
  -5  -2  16    4.93    0.28
   5  -2 -16    5.20    0.27
  -5   2  15    0.08    0.07
   5   2 -15    0.03    0.06
  -5  -2  15   -0.06    0.07
   5  -2 -15   -0.11    0.06
  -5   2  14    5.35    0.65
   5   2 -14    5.33    0.25
   5   2 -14    5.32    0.23
   5  -2 -14    5.24    0.25
  -5  -2  14    5.56    0.28
   5   2 -13    0.32    0.08
  -5   2  13    0.29    0.08
   5   2 -13    0.14    0.17
  -5  -2  13    0.41    0.09
   5  -2 -13    0.44    0.09
  -5   2  12   24.22    0.59
   5   2 -12   24.18    0.57
   5   2 -12   24.37    0.56
   5  -2 -12   23.73    0.57
  -5  -2  12   23.05    0.59
  -5   2  11    0.80    0.10
   5   2 -11    0.87    0.10
   5  -2 -11    0.61    0.07
  -5  -2  11    0.79    0.10
  -5  -2  11    0.74    0.09
   5  -2 -11    0.69    0.09
   5   2 -10   10.26    0.31
  -5   2  10    9.63    0.30
  -5   2  10   10.24    0.26
  -5   2  10    9.79    0.30
   5  -2 -10   10.41    0.28
  -5  -2  10   10.14    0.31
  -5  -2  10   10.20    0.32
   5   2  -9    0.36    0.07
  -5   2   9    0.29    0.05
  -5   2   9    0.33    0.07
  -5   2   9    0.36    0.07
  -5  -2   9    0.43    0.08
  -5  -2   9    0.56    0.09
   5  -2  -9    0.42    0.06
  -5   2   8   12.84    0.29
  -5   2   8   13.24    0.33
   5   2  -8   12.85    0.34
  -5   2   8   13.26    0.34
  -5  -2   8   13.07    0.33
   5  -2  -8   13.10    0.31
  -5  -2   8   12.76    0.34
  -5   2   7    2.98    0.13
  -5   2   7    2.89    0.12
  -5   2   7    2.84    0.13
  -5   2   7    2.84    0.13
   5   2  -7    2.85    0.13
   5  -2  -7    2.84    0.12
  -5  -2   7    2.76    0.14
  -5  -2   7    3.00    0.13
  -5   2   6   30.10    0.56
   5   2  -6   29.25    0.59
  -5   2   6   29.60    0.58
  -5   2   6   30.38    0.58
  -5   2   6   29.70    0.58
  -5  -2   6   30.52    0.60
  -5  -2   6   29.09    0.57
  -5   2   5    4.86    0.15
  -5   2   5    5.02    0.16
  -5   2   5    4.88    0.16
   5   2  -5    4.89    0.11
   5   2  -5    5.19    0.17
  -5   2   5    4.96    0.15
  -5  -2   5    4.83    0.16
  -5  -2   5    4.60    0.16
  -5   2   4   34.63    0.62
  -5   2   4   34.20    0.61
  -5   2   4   34.18    0.64
   5   2  -4   34.24    0.58
  -5   2   4   34.15    0.62
   5   2  -4   34.33    0.64
  -5  -2   4   33.56    0.62
  -5  -2   4   34.06    0.63
   5  -2  -4   33.38    0.62
   5   2  -3   12.96    0.29
   5   2  -3   12.55    0.25
  -5   2   3   12.59    0.25
  -5   2   3   12.61    0.27
  -5   2   3   12.57    0.29
  -5  -2   3   12.32    0.27
   5  -2  -3   12.52    0.28
  -5  -2   3   12.55    0.28
   5   2  -2    1.53    0.08
   5   2  -2    1.45    0.07
  -5   2   2    1.48    0.07
  -5   2   2    1.73    0.09
   5  -2  -2    1.51    0.06
  -5  -2   2    1.46    0.07
   5  -2  -2    1.39    0.08
  -5  -2   2    1.45    0.08
   5   2  -1  129.71    2.10
   5   2  -1  129.26    2.09
  -5   2   1  128.36    2.05
  -5   2   1  127.32    2.11
  -5  -2   1  130.46    2.07
  -5  -2   1  129.32    2.14
   5  -2  -1  131.49    2.07
   5  -2  -1  125.80    2.09
   5   2   0   27.32    0.81
   5   2   0   27.18    0.52
  -5   2   0   27.46    0.50
  -5   2   0   27.90    0.53
  -5  -2   0   27.04    0.51
   5  -2   0   27.72    0.53
   5  -2   0   27.77    0.47
  -5  -2   0   27.03    0.51
   5   2   1    0.30    0.05
  -5   2  -1    0.34    0.06
  -5   2  -1    0.32    0.05
   5   2   1    0.42    0.09
  -5  -2  -1    0.29    0.05
  -5  -2  -1    0.31    0.05
   5  -2   1    0.40    0.06
   5  -2   1    0.30    0.04
   5   2   2    1.46    0.09
   5   2   2    1.47    0.07
  -5   2  -2    1.54    0.08
  -5   2  -2    1.60    0.09
   5  -2   2    1.77    0.10
  -5  -2  -2    1.47    0.08
  -5  -2  -2    1.58    0.09
   5  -2   2    1.50    0.07
   5   2   3   51.67    0.93
  -5   2  -3   53.00    0.98
   5   2   3   52.35    0.85
   5   2   3   51.86    0.94
  -5   2  -3   51.71    0.92
   5  -2   3   51.93    0.93
  -5  -2  -3   50.88    1.21
   5  -2   3   52.08    0.91
  -5   2  -4    0.36    0.06
   5   2   4    0.47    0.07
   5   2   4    0.26    0.06
  -5   2  -4    0.44    0.06
   5   2   4    0.35    0.02
   5  -2   4    0.35    0.06
   5  -2   4    0.47    0.07
  -5  -2  -4    0.36    0.06
  -5   2  -5  109.81    1.81
  -5   2  -5  109.17    1.80
   5   2   5  104.85    1.83
   5   2   5  107.25    1.85
   5  -2   5  108.16    1.83
  -5  -2  -5  104.69    1.81
   5  -2   5  109.68    1.82
  -5   2  -6    0.09    0.09
   5   2   6    0.03    0.04
  -5   2  -6   -0.04    0.03
   5   2   6    0.00    0.04
   5  -2   6    0.06    0.04
  -5  -2  -6   -0.04    0.03
   5  -2   6    0.02    0.04
  -5   2  -7   15.08    0.39
   5   2   7   14.77    0.40
   5   2   7   15.37    0.42
  -5   2  -7   15.97    0.36
  -5  -2  -7   15.63    0.40
   5  -2   7   15.67    0.38
   5  -2   7   15.58    0.39
  -5   2  -8   15.58    0.36
  -5   2  -8   15.47    0.44
   5   2   8   15.06    0.41
   5   2   8   14.82    0.41
  -5  -2  -8   15.61    0.41
   5  -2   8   15.67    0.41
   5  -2   8   14.92    0.39
  -5   2  -9    9.68    0.72
   5   2   9    9.80    0.33
   5   2   9   10.01    0.32
   5  -2   9   10.26    0.33
  -5  -2  -9   10.03    0.33
   5  -2   9    9.70    0.30
  -5   2 -10    6.13    0.30
   5   2  10    5.74    0.25
   5   2  10    5.89    0.25
   5  -2  10    6.42    0.26
  -5  -2 -10    5.75    0.25
   5  -2  10    6.00    0.23
   5   2  11    2.79    0.18
   5   2  11    2.66    0.17
  -5   2 -11    2.35    0.23
   5  -2  11    2.16    0.17
  -5  -2 -11    2.43    0.17
   5   2  12    5.15    0.28
  -5   2 -12    5.48    0.59
   5   2  12    5.47    0.27
   5  -2  12    5.46    0.26
  -5  -2 -12    5.15    0.26
  -5   2 -13    0.57    0.27
   5   2  13    0.48    0.11
  -5  -2 -13    0.68    0.12
   5  -2  13    0.51    0.11
  -5   2 -14    5.21    0.28
   5   2  14    5.13    0.28
   5  -2  14    5.73    0.30
  -5  -2 -14    5.44    0.28
  -5   3  17    0.92    0.14
   5   3 -17    0.89    0.14
  -5  -3  17    0.86    0.15
   5  -3 -17    0.85    0.13
   5   3 -16    4.58    0.26
  -5   3  16    5.02    0.28
  -5  -3  16    4.24    0.27
   5  -3 -16    4.81    0.26
   5   3 -15    0.28    0.09
   5   3 -15    0.34    0.09
  -5   3  15    0.35    0.10
   5  -3 -15    0.28    0.09
  -5  -3  15    0.32    0.10
  -5   3  14    0.68    0.12
   5   3 -14    0.82    0.11
   5   3 -14    0.71    0.11
   5  -3 -14    0.77    0.11
  -5  -3  14    0.66    0.11
   5   3 -13    3.15    0.19
  -5   3  13    3.62    0.20
   5   3 -13    3.23    0.19
  -5  -3  13    3.30    0.20
   5  -3 -13    3.37    0.19
   5   3 -12    3.60    0.19
   5   3 -12    3.43    0.19
  -5   3  12    3.79    0.20
   5  -3 -12    3.56    0.19
  -5  -3  12    3.67    0.21
   5   3 -11    8.98    0.30
  -5   3  11    8.95    0.31
   5  -3 -11    9.51    0.75
  -5  -3  11    8.86    0.30
  -5  -3  11    8.94    0.32
   5   3 -10    2.84    0.16
  -5   3  10    2.53    0.13
  -5   3  10    2.40    0.15
  -5   3  10    2.32    0.14
   5  -3 -10    2.44    0.12
  -5  -3  10    2.50    0.15
  -5  -3  10    2.11    0.15
   5  -3 -10    2.56    0.15
  -5   3   9   10.25    0.27
   5   3  -9   10.55    0.31
  -5   3   9    9.55    0.29
  -5   3   9    9.99    0.30
   5  -3  -9    9.90    0.32
  -5  -3   9    9.93    0.31
  -5  -3   9   10.05    0.30
   5   3  -8   12.69    0.34
  -5   3   8   12.75    0.34
  -5   3   8   13.05    0.32
  -5   3   8   12.92    0.31
  -5   3   8   12.37    0.33
  -5  -3   8   12.39    0.35
  -5  -3   8   12.69    0.33
  -5   3   7    2.53    0.13
  -5   3   7    2.95    0.13
  -5   3   7    2.60    0.12
   5   3  -7    2.66    0.14
  -5   3   7    2.68    0.13
  -5  -3   7    2.56    0.14
  -5  -3   7    2.87    0.13
  -5   3   6  100.37    1.66
  -5   3   6   97.80    1.68
  -5   3   6   99.99    1.64
   5   3  -6   98.16    1.56
  -5   3   6   98.02    1.67
   5   3  -6   99.44    1.70
  -5  -3   6   97.97    1.70
  -5  -3   6   97.32    1.64
  -5   3   5   45.66    0.84
  -5   3   5   45.29    0.81
   5   3  -5   45.87    0.76
  -5   3   5   46.94    0.83
   5   3  -5   45.93    0.85
  -5   3   5   45.69    0.83
  -5  -3   5   46.45    0.82
  -5  -3   5   44.87    0.85
   5   3  -4    0.59    0.07
  -5   3   4    0.23    0.04
  -5   3   4    0.26    0.05
  -5   3   4    0.19    0.05
   5   3  -4    0.28    0.05
  -5   3   4    0.20    0.04
   5  -3  -4    0.25    0.04
  -5  -3   4    0.23    0.04
  -5  -3   4    0.22    0.05
  -5   3   3   31.06    0.59
  -5   3   3   31.47    0.56
   5   3  -3   31.05    0.60
   5   3  -3   31.06    0.56
  -5   3   3   30.78    0.93
  -5  -3   3   32.14    0.60
   5  -3  -3   30.22    0.56
  -5  -3   3   30.74    0.57
  -5   3   2   29.54    0.58
   5   3  -2   31.10    0.58
  -5   3   2   29.66    0.53
   5   3  -2   30.84    0.57
   5  -3  -2   30.44    0.55
  -5  -3   2   31.05    0.55
  -5  -3   2   30.19    0.58
   5  -3  -2   30.11    0.58
   5   3  -1   39.78    0.71
  -5   3   1   39.32    0.67
   5   3  -1   39.59    0.71
  -5  -3   1   40.24    0.75
  -5  -3   1   38.92    0.72
   5  -3  -1   38.37    0.68
   5  -3  -1   38.90    0.89
   5   3   0    0.14    0.04
  -5   3   0    0.14    0.04
  -5   3   0    0.21    0.04
   5   3   0    0.14    0.04
  -5  -3   0    0.22    0.04
  -5  -3   0    0.16    0.04
   5  -3   0    0.21    0.05
   5  -3   0    0.19    0.03
  -5   3  -1   14.74    0.35
   5   3   1   15.48    0.35
  -5   3  -1   15.03    0.31
   5   3   1   15.31    0.30
  -5  -3  -1   14.98    0.33
   5  -3   1   15.53    0.31
   5  -3   1   14.92    0.35
  -5  -3  -1   15.11    0.34
   5   3   2    2.81    0.09
  -5   3  -2    2.86    0.13
  -5   3  -2    3.08    0.11
  -5  -3  -2    2.90    0.31
   5  -3   2    2.91    0.11
   5  -3   2    2.99    0.13
  -5  -3  -2    3.08    0.13
   5   3   3    7.15    0.15
  -5   3  -3    6.84    0.19
   5   3   3    7.32    0.23
  -5   3  -3    7.42    0.22
  -5  -3  -3    7.32    0.22
   5  -3   3    6.69    0.20
   5  -3   3    7.07    0.22
  -5  -3  -3    7.17    0.21
   5   3   4    3.29    0.15
   5   3   4    3.54    0.16
  -5   3  -4    3.28    0.35
  -5   3  -4    3.46    0.14
   5  -3   4    3.44    0.14
   5  -3   4    3.36    0.15
  -5  -3  -4    3.52    0.15
   5   3   5    5.62    0.21
   5   3   5    5.20    0.20
  -5   3  -5    5.54    0.19
  -5   3  -5    5.53    0.19
   5  -3   5    5.48    0.20
  -5  -3  -5    5.65    0.20
   5  -3   5    5.38    0.19
   5   3   6    7.03    0.25
  -5   3  -6    8.07    0.25
  -5   3  -6    7.91    0.24
   5   3   6    7.93    0.26
  -5  -3  -6    7.96    0.26
   5  -3   6    7.81    0.25
   5  -3   6    8.13    0.25
   5   3   7   12.72    0.37
  -5   3  -7   13.52    0.35
   5   3   7   12.63    0.37
  -5   3  -7   13.62    0.34
  -5  -3  -7   12.80    0.36
   5  -3   7   13.27    0.35
   5  -3   7   13.34    0.36
   5   3   8    3.76    0.19
  -5   3  -8    3.89    0.17
   5   3   8    3.72    0.19
  -5   3  -8    3.40    0.17
   5  -3   8    4.25    0.20
   5  -3   8    3.84    0.18
  -5  -3  -8    3.98    0.19
  -5   3  -9   16.84    0.44
   5   3   9   16.28    0.46
   5   3   9   16.19    0.45
  -5   3  -9   17.51    0.42
   5  -3   9   17.04    0.46
   5  -3   9   16.58    0.42
  -5  -3  -9   16.70    0.45
   5   3  10    0.44    0.09
   5   3  10    0.56    0.10
  -5   3 -10    0.38    0.09
   5  -3  10    0.36    0.09
  -5  -3 -10    0.33    0.09
   5   3  11    0.10    0.07
  -5   3 -11    0.21    0.11
   5   3  11    0.17    0.08
  -5  -3 -11    0.16    0.08
   5  -3  11    0.02    0.07
  -5   3 -12   13.00    0.42
   5   3  12   13.01    0.41
   5   3  12   12.85    0.43
  -5  -3 -12   12.85    0.42
   5  -3  12   13.71    0.44
   5   3  13    1.92    0.18
  -5   3 -13    1.54    0.16
   5  -3  13    2.27    0.19
  -5  -3 -13    1.76    0.17
   5   3  14   13.35    0.47
  -5   3 -14   13.69    0.46
  -5  -3 -14   13.49    0.47
   5  -3  14   14.45    0.49
   5   4 -16    1.42    0.16
  -5   4  16    0.86    0.15
  -5  -4  16    1.54    0.17
   5  -4 -16    1.26    0.15
   5   4 -15    8.63    0.33
   5   4 -15    8.55    0.33
  -5   4  15    8.02    0.35
   5  -4 -15    8.22    0.33
  -5  -4  15    7.58    0.35
   5   4 -14    0.36    1.30
   5   4 -14    0.10    0.08
  -5   4  14    0.28    0.09
  -5  -4  14    0.11    0.07
   5  -4 -14    0.23    0.08
   5   4 -13    0.17    0.07
  -5   4  13    0.09    0.07
   5   4 -13    0.22    0.08
   5  -4 -13    0.27    0.08
  -5  -4  13    0.19    0.09
  -5   4  12    0.03    0.06
   5   4 -12   -0.03    0.05
   5   4 -12    0.05    0.06
   5  -4 -12    0.05    0.05
  -5  -4  12   -0.01    0.06
   5   4 -11    6.88    0.27
  -5   4  11    7.40    0.25
  -5   4  11    6.61    0.26
  -5  -4  11    6.69    0.28
   5  -4 -11    6.99    0.26
  -5  -4  11    6.78    0.25
  -5   4  10    0.40    0.08
   5   4 -10    0.28    0.08
  -5   4  10    0.33    0.06
   5  -4 -10    0.22    0.13
   5  -4 -10    0.28    0.08
  -5  -4  10    0.37    0.08
  -5  -4  10    0.43    0.07
  -5   4   9    1.50    0.12
  -5   4   9    1.22    0.10
  -5   4   9    1.11    0.10
   5   4  -9    1.27    0.12
   5  -4  -9    1.14    0.10
  -5  -4   9    1.39    0.11
  -5  -4   9    1.19    0.12
  -5   4   8   11.74    0.31
  -5   4   8   12.04    0.75
   5   4  -8   11.40    0.34
  -5   4   8   11.74    0.31
  -5   4   8   11.69    0.30
  -5  -4   8   12.14    0.31
  -5  -4   8   11.03    0.34
  -5   4   7    1.73    0.11
  -5   4   7    1.71    0.11
  -5   4   7    1.73    0.11
   5   4  -7    1.79    0.12
  -5   4   7    1.66    0.11
  -5  -4   7    1.74    0.12
  -5  -4   7    1.69    0.11
   5   4  -6    0.12    0.03
  -5   4   6    0.11    0.04
  -5   4   6    0.11    0.04
   5   4  -6    0.16    0.05
  -5   4   6    0.11    0.04
  -5   4   6    0.14    0.05
  -5  -4   6    0.10    0.05
  -5  -4   6    0.16    0.04
   5   4  -5   10.16    0.29
  -5   4   5   10.11    0.28
  -5   4   5   10.22    0.25
  -5   4   5   10.48    0.27
   5   4  -5    9.89    0.22
  -5  -4   5    9.79    0.25
  -5  -4   5   10.10    0.29
   5  -4  -5   10.24    0.26
  -5   4   4   28.26    0.88
   5   4  -4   28.91    0.53
  -5   4   4   29.78    0.54
   5   4  -4   29.26    0.60
  -5   4   4   28.99    0.59
  -5  -4   4   29.37    0.55
  -5  -4   4   29.21    0.60
   5  -4  -4   28.93    0.56
  -5   4   3    0.14    0.04
   5   4  -3    0.10    0.04
  -5   4   3    0.17    0.03
  -5   4   3    0.08    0.04
   5   4  -3    0.12    0.04
   5  -4  -3    0.10    0.08
  -5  -4   3    0.12    0.03
  -5  -4   3    0.12    0.05
  -5   4   2   12.13    0.25
  -5   4   2   11.89    0.30
  -5   4   2   11.81    0.30
   5   4  -2   12.48    0.31
   5   4  -2   11.84    0.29
  -5  -4   2   12.10    0.27
   5  -4  -2   12.02    0.31
  -5  -4   2   11.96    0.31
   5  -4  -2   12.40    0.28
   5   4  -1   14.66    0.34
  -5   4   1   14.24    0.28
   5   4  -1   14.15    0.33
  -5   4   1   14.54    0.35
  -5  -4   1   14.47    0.35
   5  -4  -1   14.77    0.32
   5  -4  -1   14.74    0.35
  -5  -4   1   14.78    0.31
   5   4   0   36.21    0.67
  -5   4   0   36.33    0.71
  -5   4   0   36.53    0.63
   5   4   0   36.13    0.69
  -5  -4   0   36.72    0.66
   5  -4   0   36.02    0.85
   5  -4   0   37.51    0.73
  -5  -4   0   36.23    0.70
  -5   4  -1    7.17    0.18
   5   4   1    7.48    0.19
   5   4   1    7.61    0.23
  -5   4  -1    7.18    0.23
   5  -4   1    7.70    0.20
   5  -4   1    7.68    0.23
  -5  -4  -1    7.37    0.22
  -5  -4  -1    7.53    0.20
  -5   4  -2   15.32    0.37
   5   4   2   15.03    0.37
   5   4   2   14.84    0.30
  -5   4  -2   15.14    0.31
  -5  -4  -2   15.06    0.37
  -5  -4  -2   15.47    0.34
   5  -4   2   15.33    0.37
   5  -4   2   15.14    0.34
  -5   4  -3    7.47    0.20
   5   4   3    7.43    0.17
  -5   4  -3    7.20    0.27
   5   4   3    7.74    0.25
  -5  -4  -3    7.72    0.24
   5  -4   3    7.17    0.22
   5  -4   3    7.46    0.23
  -5  -4  -3    7.34    0.22
  -5   4  -4    9.73    0.29
   5   4   4    9.75    0.29
  -5   4  -4    9.74    0.30
   5  -4   4    9.57    0.28
  -5  -4  -4    9.84    0.27
  -5  -4  -4    9.90    0.29
   5  -4   4    9.99    0.27
  -5   4  -5    2.27    0.14
   5   4   5    2.86    0.16
  -5   4  -5    2.47    0.12
  -5  -4  -5    2.58    0.14
   5  -4   5    2.44    0.13
  -5  -4  -5    2.45    0.14
   5  -4   5    2.33    0.13
  -5   4  -6    1.37    0.11
   5   4   6    1.43    0.12
   5   4   6    1.24    0.11
  -5   4  -6    1.25    0.10
   5  -4   6    1.32    0.11
  -5  -4  -6    1.25    0.11
   5  -4   6    1.17    0.11
   5   4   7    8.63    0.30
   5   4   7    9.00    0.31
  -5   4  -7    8.56    0.28
  -5   4  -7    9.10    0.27
   5  -4   7    9.07    0.29
   5  -4   7    8.65    0.28
  -5  -4  -7    8.83    0.28
   5   4   8    0.58    0.10
  -5   4  -8    0.54    0.09
   5   4   8    0.59    0.10
  -5   4  -8    0.49    0.09
   5  -4   8    0.54    0.10
   5  -4   8    0.48    0.09
  -5  -4  -8    0.55    0.09
  -5   4  -9   14.59    0.39
   5   4   9   13.31    0.42
  -5   4  -9   14.16    0.39
   5   4   9   14.29    0.42
  -5  -4  -9   13.48    0.40
   5  -4   9   14.44    0.42
   5  -4   9   14.49    0.39
   5   4  10    4.99    0.25
  -5   4 -10    4.98    0.22
   5   4  10    4.81    0.23
   5  -4  10    4.54    0.23
  -5  -4 -10    4.59    0.23
   5   4  11    0.16    0.08
  -5   4 -11    0.20    0.08
   5   4  11    0.22    0.09
  -5  -4 -11    0.38    0.09
   5  -4  11    0.29    0.09
   5   4  12    2.16    0.17
  -5   4 -12    1.96    0.16
   5   4  12    2.21    0.25
   5  -4  12    2.04    0.18
  -5  -4 -12    2.00    0.17
   5   4  13    1.81    0.28
  -5   4 -13    2.21    0.18
   5   4  13    1.83    0.17
  -5  -4 -13    1.95    0.18
   5  -4  13    1.89    0.19
  -5   4 -14   -0.04    0.08
   5   4  14   -0.08    0.16
  -5  -4 -14   -0.08    0.07
   5  -4  14    0.21    0.10
   5   5 -16    0.41    0.11
   5   5 -16    0.16    0.09
  -5   5  16    0.27    0.10
  -5  -5  16    0.22    0.10
   5  -5 -16    0.32    0.10
  -5   5  15    0.64    0.12
   5   5 -15    0.52    0.11
   5   5 -15    0.68    0.13
  -5  -5  15    0.58    0.12
   5  -5 -15    0.64    0.12
   5   5 -14    0.20    0.08
  -5   5  14    0.18    0.08
   5   5 -14    0.38    0.17
   5  -5 -14    0.24    0.08
  -5  -5  14    0.19    0.10
   5   5 -13   10.15    0.34
  -5   5  13   10.41    0.41
   5   5 -13   10.27    0.37
   5  -5 -13   10.84    0.35
  -5  -5  13    9.76    0.38
   5   5 -12    1.07    0.19
   5   5 -12    1.05    0.13
  -5   5  12    0.82    0.18
  -5   5  12    1.11    0.12
  -5  -5  12    1.10    0.13
   5  -5 -12    1.07    0.12
  -5   5  11   17.71    0.49
  -5   5  11   18.00    0.46
   5   5 -11   16.87    0.48
   5   5 -11   17.20    0.44
   5  -5 -11   17.74    0.45
  -5  -5  11   17.02    0.50
  -5   5  10    0.07    0.06
  -5   5  10    0.18    0.06
   5   5 -10   -0.02    0.05
  -5  -5  10    0.06    0.06
  -5  -5  10    0.05    0.05
   5  -5 -10    0.13    1.23
  -5   5   9   12.78    0.38
  -5   5   9   13.81    0.35
  -5   5   9   13.18    0.37
   5   5  -9   13.18    0.39
  -5  -5   9   13.95    0.36
   5  -5  -9   13.29    0.35
  -5  -5   9   12.82    0.40
  -5   5   8    0.39    0.08
  -5   5   8    0.32    0.07
  -5   5   8    0.36    0.07
   5   5  -8    0.29    0.07
   5  -5  -8    0.27    0.06
  -5  -5   8    0.25    0.07
  -5  -5   8    0.32    0.06
  -5   5   7    0.06    0.04
  -5   5   7    0.11    0.05
  -5   5   7    0.04    0.04
   5   5  -7    0.17    0.06
   5  -5  -7    0.00    0.04
  -5  -5   7    0.11    0.04
  -5  -5   7    0.03    0.05
  -5   5   6    0.20    0.06
  -5   5   6    0.16    0.04
  -5   5   6    0.20    0.05
   5   5  -6    0.20    0.06
  -5  -5   6    0.19    0.05
  -5  -5   6    0.13    0.06
   5  -5  -6    0.16    0.05
  -5   5   5   37.82    0.74
   5   5  -5   35.90    0.75
   5   5  -5   36.51    0.67
  -5   5   5   36.38    0.86
  -5   5   5   37.74    0.67
  -5  -5   5   36.96    0.68
   5  -5  -5   36.89    0.72
  -5  -5   5   36.92    0.76
  -5   5   4    9.27    0.22
  -5   5   4    8.97    0.27
   5   5  -4    9.20    0.52
  -5   5   4    9.30    0.28
   5   5  -4    9.08    0.27
  -5  -5   4    9.20    0.29
  -5  -5   4    9.64    0.23
   5  -5  -4    9.25    0.26
   5   5  -3   75.14    1.29
  -5   5   3   76.52    1.23
   5   5  -3   74.65    1.34
  -5   5   3   74.71    2.03
  -5   5   3   74.65    1.34
   5  -5  -3   75.34    1.32
  -5  -5   3   75.51    1.25
  -5  -5   3   76.50    1.36
  -5   5   2   23.82    0.52
   5   5  -2   25.07    0.51
   5   5  -2   24.00    0.51
  -5   5   2   24.22    1.06
  -5   5   2   24.58    0.43
  -5  -5   2   24.04    0.53
  -5  -5   2   24.06    0.46
   5  -5  -2   23.70    0.50
   5   5  -1  132.29    2.20
  -5   5   1  132.92    2.24
   5   5  -1  132.61    2.20
  -5   5   1  132.18    2.09
   5  -5  -1  131.95    2.21
   5  -5  -1  133.73    2.23
  -5  -5   1  130.76    2.25
  -5  -5   1  133.19    2.13
   5   5   0   37.21    0.71
  -5   5   0   37.40    0.64
   5   5   0   37.84    0.74
  -5   5   0   37.66    0.76
  -5  -5   0   38.21    0.76
   5  -5   0   38.49    0.72
  -5  -5   0   38.56    0.69
   5  -5   0   38.58    0.75
  -5   5  -1   17.79    0.43
  -5   5  -1   17.84    0.33
   5   5   1   17.45    0.37
   5   5   1   17.30    0.42
  -5  -5  -1   17.97    0.37
  -5  -5  -1   16.86    0.42
   5  -5   1   17.14    0.42
   5  -5   1   17.71    0.40
  -5   5  -2    8.88    0.28
   5   5   2    8.98    0.22
   5   5   2    8.91    0.28
  -5   5  -2    8.79    0.21
  -5  -5  -2    9.41    0.24
   5  -5   2    9.40    0.28
   5  -5   2    8.66    0.25
  -5  -5  -2    8.94    0.28
   5   5   3    3.11    0.16
  -5   5  -3    3.03    0.22
  -5   5  -3    3.14    0.12
   5  -5   3    3.35    0.16
   5  -5   3    3.40    0.18
  -5  -5  -3    3.30    0.14
  -5  -5  -3    2.97    0.16
  -5   5  -4   17.16    0.36
  -5   5  -4   16.14    0.43
   5   5   4   17.15    0.44
  -5  -5  -4   17.22    0.44
   5  -5   4   16.94    0.42
  -5  -5  -4   18.19    0.40
   5  -5   4   17.26    0.41
  -5   5  -5    3.37    0.31
  -5   5  -5    3.36    0.17
   5   5   5    3.06    0.17
   5  -5   5    3.48    0.17
  -5  -5  -5    3.14    0.17
  -5  -5  -5    3.18    0.15
   5  -5   5    3.34    0.17
   5   5   6   12.02    0.37
  -5   5  -6   12.49    0.31
  -5   5  -6   12.23    0.36
  -5  -5  -6   12.23    0.37
  -5  -5  -6   11.61    0.33
   5  -5   6   11.99    0.35
   5  -5   6   12.32    0.35
  -5   5  -7   24.70    0.58
   5   5   7   23.33    0.59
   5  -5   7   24.16    0.55
   5  -5   7   24.05    0.57
  -5  -5  -7   24.14    0.59
  -5  -5  -7   24.66    0.56
   5   5   8    1.18    0.13
   5   5   8    1.10    0.13
  -5   5  -8    1.15    0.12
  -5  -5  -8    1.00    0.12
  -5  -5  -8    1.15    0.12
   5  -5   8    1.08    0.12
   5  -5   8    1.03    0.11
  -5   5  -9   18.49    0.49
   5   5   9   17.87    0.52
   5   5   9   18.23    0.51
  -5  -5  -9   17.95    0.48
   5  -5   9   18.84    0.51
  -5   5 -10    0.23    0.07
   5   5  10    0.18    0.08
   5   5  10    0.20    0.08
   5  -5  10    0.32    0.08
  -5  -5 -10    0.24    0.08
   5   5  11    0.71    0.12
   5   5  11    0.65    0.20
   5  -5  11    0.80    0.12
  -5  -5 -11    0.69    0.11
   5   5  12    2.38    0.19
   5   5  12    2.47    0.21
   5  -5  12    2.94    0.20
  -5  -5 -12    2.58    0.19
   5   5  13    2.74    0.21
   5   5  13    2.89    0.22
   5  -5  13    2.82    0.22
  -5  -5 -13    3.02    0.21
   5   6 -15    1.52    0.17
  -5   6  15    1.73    0.19
  -5  -6  15    1.50    0.18
   5   6 -14    1.18    0.15
  -5   6  14    1.13    0.15
  -5  -6  14    1.13    0.15
   5   6 -13    7.26    0.31
  -5   6  13    6.25    0.30
  -5  -6  13    6.29    0.31
  -5   6  12    4.10    0.23
   5   6 -12    4.28    0.23
  -5   6  12    4.00    0.21
  -5  -6  12    4.14    0.24
   5   6 -11   18.10    0.61
  -5   6  11   18.91    0.52
  -5   6  11   18.50    0.49
  -5  -6  11   17.27    0.53
  -5   6  10    0.09    0.06
  -5   6  10    0.07    0.07
   5   6 -10    0.03    0.06
  -5  -6  10   -0.02    0.05
   5  -6 -10   -0.03    0.05
  -5   6   9    0.72    0.10
   5   6  -9    0.80    0.11
   5  -6  -9    0.67    0.10
  -5  -6   9    0.83    0.12
  -5   6   8   16.26    0.40
  -5   6   8   15.17    0.42
   5   6  -8   15.76    0.45
  -5  -6   8   15.19    0.45
   5  -6  -8   16.28    0.43
  -5   6   7   20.84    0.51
   5   6  -7   21.16    0.53
  -5   6   7   21.62    0.49
  -5  -6   7   20.33    0.53
   5  -6  -7   20.79    0.51
   5   6  -6    1.05    0.11
  -5   6   6    1.16    0.11
  -5   6   6    1.08    0.11
   5  -6  -6    1.19    0.11
  -5  -6   6    0.95    0.11
   5   6  -5   23.85    0.82
  -5   6   5   23.77    1.04
  -5   6   5   22.82    0.54
   5   6  -5   23.14    0.55
   5  -6  -5   22.86    0.52
  -5  -6   5   23.12    0.56
   5   6  -4    0.13    0.06
   5   6  -4    0.17    0.05
  -5   6   4    0.19    0.06
  -5   6   4    0.23    0.06
  -5  -6   4    0.20    0.07
   5  -6  -4    0.17    0.05
  -5   6   3    5.62    0.22
   5   6  -3    5.45    0.21
   5   6  -3    5.62    0.48
  -5   6   3    5.18    0.21
   5  -6  -3    5.82    0.20
  -5  -6   3    5.54    0.22
   5   6  -2    7.26    0.24
  -5   6   2    7.89    0.26
   5   6  -2    7.90    0.24
  -5  -6   2    8.11    0.27
  -5  -6   2    7.82    0.20
   5  -6  -2    7.59    0.24
  -5   6   1    0.92    0.10
   5   6  -1    0.85    0.09
  -5   6   1    0.99    0.10
   5   6  -1    1.03    0.09
   5  -6  -1    0.81    0.13
  -5  -6   1    0.70    0.09
  -5  -6   1    0.85    0.07
   5  -6  -1    0.78    0.09
   5   6   0    5.80    0.22
  -5   6   0    6.15    0.23
   5   6   0    5.87    0.20
  -5  -6   0    5.94    0.23
  -5  -6   0    5.92    0.17
   5  -6   0    6.22    0.21
   5  -6   0    5.65    0.22
   5   6   1    7.87    0.27
  -5   6  -1    7.76    0.27
   5   6   1    8.10    0.23
  -5  -6  -1    7.99    0.27
  -5  -6  -1    7.80    0.21
   5  -6   1    8.10    0.27
   5  -6   1    8.00    0.25
   5   6   2    1.10    0.11
  -5   6  -2    0.97    0.11
  -5  -6  -2    0.88    0.10
   5  -6   2    0.92    0.10
   5  -6   2    0.89    0.10
  -5  -6  -2    0.99    0.08
   5   6   3   22.11    0.84
  -5   6  -3   22.06    0.62
  -5  -6  -3   22.26    0.55
   5  -6   3   23.53    0.53
  -5  -6  -3   23.39    0.48
   5  -6   3   22.67    0.52
  -5   6  -4    4.15    0.20
   5   6   4    4.38    0.21
   5  -6   4    4.24    0.19
   5  -6   4    4.12    0.19
  -5  -6  -4    4.31    0.17
  -5  -6  -4    4.30    0.21
  -5   6  -5    9.71    0.32
   5   6   5    9.35    0.33
   5  -6   5    9.83    0.31
  -5  -6  -5   10.11    0.29
  -5  -6  -5    9.73    0.33
   5  -6   5    9.52    0.31
   5   6   6    6.21    0.26
  -5   6  -6    6.15    0.26
   5  -6   6    6.11    0.24
   5  -6   6    5.71    0.24
  -5  -6  -6    6.44    0.23
  -5  -6  -6    6.22    0.27
  -5   6  -7    0.89    0.11
   5   6   7    0.79    0.11
   5  -6   7    0.57    0.10
  -5  -6  -7    0.91    0.12
   5  -6   7    0.73    0.10
  -5  -6  -7    0.79    0.22
  -5   6  -8    0.02    0.06
   5   6   8    0.15    0.08
   5  -6   8    0.06    0.06
  -5  -6  -8    0.02    0.06
  -5  -6  -8   -0.03    0.06
  -5   6  -9    0.15    0.07
   5   6   9    0.07    0.07
  -5  -6  -9    0.13    0.08
  -5  -6  -9    0.11    0.07
   5  -6   9    0.11    0.06
  -5   6 -10    3.36    0.21
   5   6  10    3.21    0.53
  -5  -6 -10    3.54    0.22
   5  -6  10    3.17    0.21
  -5  -6 -10    3.25    0.20
   5   6  11    0.02    0.07
   5  -6  11    0.03    0.07
  -5  -6 -11    0.12    0.08
  -5  -6 -11   -0.03    0.06
   5   6  12    2.07    0.19
   5   6  12    1.86    0.18
  -5  -6 -12    1.93    0.18
   5  -6  12    2.12    0.18
  -5  -6 -12    1.96    0.18
   5   7 -14    1.25    0.17
  -5   7  14    1.39    0.17
   5  -7 -14    1.43    0.16
  -5  -7  14    1.17    0.16
   5   7 -13    5.97    0.30
  -5  -7  13    6.14    0.31
   5  -7 -13    6.00    0.29
   5   7 -12    8.25    0.35
  -5   7  12    8.58    0.33
   5  -7 -12    8.01    0.33
  -5  -7  12    8.24    0.36
   5   7 -11   11.27    0.40
  -5   7  11   11.55    0.38
   5  -7 -11   11.58    0.40
  -5  -7  11   10.74    0.42
   5   7 -10    5.44    0.27
  -5   7  10    5.44    0.25
  -5  -7  10    5.92    0.29
   5  -7 -10    5.43    0.26
   5   7  -9    0.37    0.09
  -5   7   9    0.35    0.09
   5  -7  -9    0.11    0.07
  -5  -7   9    0.66    0.11
   5   7  -8    1.85    0.15
  -5   7   8    1.81    0.14
   5  -7  -8    1.87    0.14
  -5  -7   8    1.88    0.16
  -5   7   7   -0.03    0.05
   5   7  -7   -0.02    0.05
  -5   7   7    0.10    0.06
   5  -7  -7    0.02    0.05
  -5  -7   7   -0.06    0.05
  -5   7   6    0.12    0.13
   5   7  -6    0.02    0.06
  -5   7   6    0.10    0.06
  -5  -7   6    0.13    0.07
   5  -7  -6    0.09    0.05
  -5   7   5   -0.11    0.04
   5   7  -5   -0.03    0.05
  -5   7   5   -0.07    0.04
   5  -7  -5    0.03    0.05
  -5  -7   5   -0.01    0.05
   5   7  -4   13.99    0.40
  -5   7   4   13.17    0.39
   5   7  -4   14.20    0.36
  -5   7   4   13.70    0.41
   5  -7  -4   12.99    0.37
  -5  -7   4   13.92    0.41
  -5   7   3   16.54    0.45
   5   7  -3   16.73    0.43
  -5   7   3   16.14    0.43
   5   7  -3   17.09    0.41
  -5  -7   3   16.68    0.46
   5  -7  -3   16.72    0.42
  -5   7   2   54.55    1.08
   5   7  -2   56.18    1.06
  -5   7   2   55.81    1.08
   5   7  -2   56.31    1.04
   5  -7  -2   55.48    1.05
  -5  -7   2   53.50    1.09
  -5   7   1   17.44    0.46
   5   7  -1   17.74    0.43
   5   7  -1   17.34    0.44
  -5  -7   1   17.87    0.47
   5  -7  -1   17.68    0.46
   5  -7  -1   18.10    0.44
   5   7   0    0.06    0.06
   5   7   0    0.02    0.05
  -5   7   0    0.00    0.05
  -5  -7   0   -0.03    0.04
   5  -7   0    0.01    0.05
   5  -7   0   -0.01    0.05
  -5   7  -1    0.18    0.07
   5   7   1    0.25    0.07
   5   7   1    0.16    0.05
   5  -7   1    0.22    0.07
   5  -7   1    0.26    0.07
  -5  -7  -1    0.30    0.08
  -5   7  -2    5.23    0.24
   5   7   2    5.36    0.23
   5  -7   2    5.34    0.23
  -5  -7  -2    5.16    0.23
   5  -7   2    5.27    0.22
  -5   7  -3    9.34    0.78
   5   7   3    9.16    0.32
  -5  -7  -3    9.10    0.32
   5  -7   3    9.34    0.31
   5  -7   3    9.67    0.31
   5   7   4   -0.05    0.09
  -5   7  -4    0.05    0.06
   5  -7   4    0.05    0.05
  -5  -7  -4    0.01    0.06
   5  -7   4    0.02    0.11
  -5   7  -5   38.19    0.85
   5   7   5   38.31    1.72
  -5  -7  -5   39.09    0.87
   5  -7   5   39.66    0.84
   5  -7   5   39.92    0.83
   5   7   6    6.08    0.32
  -5   7  -6    5.16    0.25
  -5  -7  -6    5.14    0.26
   5  -7   6    5.88    0.25
   5  -7   6    6.59    0.26
  -5   7  -7   13.63    0.43
   5   7   7   13.66    0.44
  -5  -7  -7   14.44    0.45
   5  -7   7   13.85    0.41
   5  -7   7   13.83    0.43
   5   7   8    5.02    0.33
  -5   7  -8    5.38    0.26
   5  -7   8    5.44    0.26
  -5  -7  -8    5.73    0.28
   5   7   9    1.24    0.40
  -5   7  -9    1.29    0.14
  -5  -7  -9    1.11    0.14
   5  -7   9    1.40    0.15
  -5   7 -10    0.26    0.09
   5   7  10    0.24    0.15
  -5  -7 -10    0.27    0.09
   5  -7  10    0.33    0.10
   5   7  11    0.69    0.13
  -5   7 -11    0.89    0.14
  -5  -7 -11    0.67    0.13
   5  -7  11    0.61    0.13
   5   8 -13    1.36    0.16
  -5   8  13    1.16    0.15
   5  -8 -13    0.97    0.14
  -5  -8  13    1.20    0.16
  -5   8  12    3.18    0.21
   5   8 -12    2.95    0.22
   5  -8 -12    3.08    0.21
  -5  -8  12    2.77    0.23
  -5   8  11    9.37    0.36
   5   8 -11    9.04    0.38
   5  -8 -11    9.61    0.37
  -5  -8  11    8.56    0.38
   5   8 -10   13.56    0.46
  -5   8  10   13.89    0.44
  -5  -8  10   13.24    0.47
   5  -8 -10   14.11    0.45
   5   8  -9    3.11    0.21
  -5   8   9    3.12    0.20
  -5  -8   9    3.14    0.21
   5  -8  -9    2.68    0.19
  -5   8   8    8.94    0.34
   5   8  -8    9.54    0.36
   5  -8  -8    9.10    0.34
  -5  -8   8    9.14    0.76
   5   8  -7    1.90    0.16
  -5   8   7    1.79    0.16
  -5   8   7    1.73    0.14
   5  -8  -7    1.62    0.14
  -5  -8   7    1.66    0.16
  -5   8   6    0.11    0.06
   5   8  -6    0.11    0.07
  -5   8   6   -0.14    0.05
   5  -8  -6   -0.01    0.05
  -5  -8   6    0.04    0.07
   5   8  -5    0.20    0.07
  -5   8   5    0.35    0.08
  -5   8   5    0.14    0.07
   5  -8  -5    0.22    0.07
  -5  -8   5    0.17    0.07
  -5   8   4    0.91    0.11
  -5   8   4    1.17    0.28
   5   8  -4    1.23    0.11
   5   8  -4    1.12    0.12
   5  -8  -4    1.35    0.12
  -5  -8   4    1.34    0.14
   5   8  -3    0.00    0.05
  -5   8   3   -0.04    0.06
  -5   8   3    0.00    0.06
   5   8  -3    0.03    0.05
   5  -8  -3    0.00    0.05
  -5  -8   3   -0.09    0.06
   5   8  -2    4.19    0.20
  -5   8   2    4.45    0.22
  -5   8   2    3.92    0.41
   5   8  -2    3.93    0.20
  -5  -8   2    4.57    0.23
   5  -8  -2    4.62    0.21
   5   8  -1    0.36    0.08
  -5   8   1    0.32    0.08
   5   8  -1    0.35    0.20
  -5   8   1    0.31    0.08
  -5  -8   1    0.26    0.11
   5  -8  -1    0.24    0.08
   5  -8  -1    0.22    0.07
   5   8   0   13.05    0.36
  -5   8   0   11.94    0.39
   5   8   0   12.47    0.86
   5  -8   0   12.68    0.38
  -5  -8   0   12.20    0.40
   5  -8   0   12.98    0.39
   5   8   1    0.17    0.08
  -5   8  -1    0.15    0.07
  -5  -8  -1    0.09    0.14
   5  -8   1    0.09    0.06
   5  -8   1    0.15    0.07
  -5   8  -2    0.36    0.09
   5   8   2    0.21    0.15
   5  -8   2    0.24    0.17
  -5  -8  -2    0.24    0.08
   5  -8   2    0.26    0.08
  -5   8  -3    0.35    0.09
   5   8   3    0.45    0.09
   5  -8   3    0.39    0.09
   5  -8   3    0.36    0.21
  -5  -8  -3    0.28    0.08
   5   8   4    8.19    0.32
  -5   8  -4    8.22    0.74
   5  -8   4    8.61    0.31
  -5  -8  -4    8.15    0.33
   5  -8   4    8.29    0.30
  -5   8  -5    0.36    0.10
   5   8   5    0.48    0.10
   5  -8   5    0.46    0.10
   5  -8   5    0.45    0.10
  -5  -8  -5    0.26    0.09
  -5   8  -6    0.00    0.06
   5   8   6    0.08    0.07
   5  -8   6   -0.03    0.06
  -5  -8  -6    0.12    0.21
   5  -8   6    0.04    0.06
  -5   8  -7    0.28    0.09
   5   8   7    0.27    0.09
  -5  -8  -7    0.28    0.09
   5  -8   7    0.23    0.08
   5   8   8    0.07    0.07
  -5   8  -8    0.11    0.08
   5  -8   8    0.01    0.07
  -5  -8  -8    0.01    0.07
   5   8   9    0.04    0.07
  -5   8  -9    0.05    0.08
   5  -8   9    0.19    0.08
  -5  -8  -9    0.13    0.08
   5   8  10    1.95    0.19
  -5   8 -10    2.32    0.19
   5  -8  10    2.09    0.19
  -5  -8 -10    2.01    0.19
  -5   9  11    1.20    0.15
   5   9 -11    1.77    0.20
   5  -9 -11    1.54    0.17
  -5  -9  11    1.62    0.18
  -5   9  10   22.30    0.63
   5   9 -10   22.27    0.65
   5  -9 -10   23.13    0.64
  -5  -9  10   21.86    0.66
   5   9  -9    1.46    0.17
  -5   9   9    1.18    0.16
   5  -9  -9    1.65    0.49
  -5  -9   9    1.62    0.17
  -5   9   8    3.74    0.23
   5   9  -8    3.90    0.25
  -5  -9   8    3.84    0.24
   5  -9  -8    3.56    0.22
  -5   9   7    0.22    0.09
   5   9  -7    0.19    0.09
   5  -9  -7    0.35    0.10
  -5  -9   7    0.32    0.10
  -5   9   6    1.55    0.15
  -5   9   6    1.64    0.21
   5   9  -6    1.53    0.16
  -5  -9   6    1.82    0.17
   5  -9  -6    1.73    0.15
   5   9  -5    3.66    0.30
  -5   9   5    3.64    0.21
  -5  -9   5    3.14    0.21
   5  -9  -5    3.67    0.20
   5   9  -4    3.35    0.20
  -5   9   4    3.59    0.21
  -5   9   4    3.55    0.34
   5  -9  -4    3.45    0.24
  -5  -9   4    2.87    0.21
  -5   9   3   24.90    0.62
   5   9  -3   24.67    0.63
  -5   9   3   24.31    0.63
   5   9  -3   24.15    0.58
   5  -9  -3   24.02    0.61
  -5  -9   3   23.26    1.32
  -5   9   2    4.38    0.31
   5   9  -2    4.15    0.21
   5   9  -2    4.23    0.21
  -5   9   2    4.17    0.22
   5  -9  -2    4.52    0.31
  -5  -9   2    3.92    0.23
   5   9  -1   13.09    0.40
  -5   9   1   13.19    0.42
   5   9  -1   13.07    0.39
  -5   9   1   13.71    0.43
   5  -9  -1   13.38    0.41
  -5  -9   1   12.79    0.43
   5  -9  -1   12.42    0.41
   5   9   0    0.16    0.08
  -5   9   0    0.17    0.08
   5  -9   0    0.00    0.11
  -5  -9   0    0.04    0.06
   5  -9   0    0.13    0.07
  -5   9  -1    0.04    0.06
   5   9   1   -0.05    0.06
   5  -9   1    0.06    0.08
  -5  -9  -1    0.07    0.07
   5  -9   1    0.06    0.07
   5   9   2    8.36    0.33
  -5   9  -2    7.66    0.32
   5  -9   2    8.40    0.37
   5  -9   2    9.01    0.33
  -5  -9  -2    8.26    0.39
   5   9   3    0.91    0.17
  -5   9  -3    0.93    0.13
  -5  -9  -3    0.88    0.12
   5  -9   3    0.95    0.12
   5  -9   3    1.02    0.13
   5   9   4    5.38    0.28
  -5   9  -4    5.02    0.27
   5  -9   4    5.74    0.27
  -5  -9  -4    5.78    0.28
   5  -9   4    6.21    0.27
   5   9   5    0.11    0.08
  -5   9  -5    0.01    0.19
  -5  -9  -5    0.14    0.08
   5  -9   5    0.18    0.08
   5  -9   5   -0.01    0.07
  -5   9  -6   13.32    0.56
   5   9   6   13.01    1.17
   5  -9   6   12.89    0.43
  -5  -9  -6   12.73    0.46
   5   9   7    3.44    0.74
  -5   9  -7    3.39    0.23
  -5  -9  -7    3.49    0.24
   5  -9   7    3.45    0.22
   5   9   8   15.41    1.35
  -5   9  -8   16.19    0.52
  -5  -9  -8   17.03    1.23
   5  -9   8   15.34    0.51
  -5  10   9    6.32    0.33
   5  10  -9    6.78    0.41
  -5 -10   9    7.51    0.37
   5 -10  -9    7.66    0.34
  -5  10   8   -0.03    0.08
   5  10  -8    0.05    0.08
   5 -10  -8    0.03    0.07
  -5 -10   8    0.26    0.10
  -5  10   7    1.17    0.15
   5  10  -7    1.08    0.15
   5 -10  -7    1.29    0.15
  -5 -10   7    1.04    0.16
  -5  10   6    0.50    0.11
   5  10  -6    0.73    0.12
  -5 -10   6    0.57    0.13
   5 -10  -6    0.57    0.11
   5  10  -5    0.60    0.12
  -5  10   5    0.84    0.13
  -5  10   5    0.81    0.13
  -5 -10   5    0.58    0.12
   5 -10  -5    0.71    0.17
  -5  10   4    4.86    0.64
   5  10  -4    5.08    0.26
  -5  10   4    5.09    0.27
   5 -10  -4    4.67    0.25
  -5 -10   4    5.11    0.28
   5  10  -3    5.48    0.26
  -5  10   3    5.37    0.27
  -5  10   3    5.71    0.27
   5 -10  -3    5.64    0.27
  -5 -10   3    4.90    0.27
  -5  10   2    5.29    0.27
   5  10  -2    5.44    0.26
  -5  10   2    4.66    0.26
   5  10  -2    5.20    0.25
   5 -10  -2    5.61    0.26
  -5 -10   2    5.12    0.28
   5  10  -1   -0.04    0.06
  -5  10   1    0.22    0.09
  -5 -10   1    0.08    0.07
   5 -10  -1    0.09    0.07
   5 -10  -1    0.05    0.07
   5  10   0    2.93    0.20
  -5  10   0    2.73    0.20
  -5 -10   0    2.60    0.46
   5 -10   0    2.56    0.19
   5 -10   0    2.40    0.19
   5  10   1    0.68    0.12
  -5  10  -1    0.70    0.13
  -5 -10  -1    0.64    0.12
   5 -10   1    0.51    0.12
   5 -10   1    0.35    0.09
  -5  10  -2   -0.07    0.06
   5  10   2   -0.04    0.07
   5 -10   2   -0.02    0.13
   5 -10   2   -0.03    0.07
  -5 -10  -2   -0.05    0.06
   5  10   3    1.38    0.16
  -5  10  -3    1.66    0.16
   5 -10   3    1.58    0.16
  -5 -10  -3    1.23    0.29
   5 -10   3    1.30    0.16
   5  10   4    5.68    0.29
  -5  10  -4    5.65    0.29
   5 -10   4    5.31    0.27
   5 -10   4    5.61    0.27
  -5 -10  -4    5.71    0.30
  -5  10  -5    7.32    0.34
   5  10   5    6.94    0.34
   5 -10   5    7.22    0.32
  -5 -10  -5    6.99    0.34
  -5  10  -6    1.77    0.18
   5  10   6    1.39    0.17
  -5 -10  -6    1.77    0.18
  -5  11   6    0.06    0.09
   5  11  -6    0.18    0.10
  -5 -11   6    0.05    0.09
   5 -11  -6    0.02    0.08
  -5  11   5    9.18    0.39
   5  11  -5   10.36    0.40
   5 -11  -5    9.82    0.39
  -5 -11   5   10.29    0.42
  -5  11   4    6.50    0.31
   5  11  -4    6.48    0.31
  -5  11   4    6.46    0.32
   5 -11  -4    6.30    0.30
  -5 -11   4    6.34    0.33
   5  11  -3    0.27    0.09
  -5  11   3    0.37    0.10
  -5  11   3    0.16    0.25
   5 -11  -3    0.00    0.07
  -5 -11   3    0.06    0.09
  -5  11   2   17.05    0.53
  -5  11   2   16.32    0.52
   5 -11  -2   16.22    0.51
   5 -11  -2   16.49    0.53
  -5 -11   2   16.56    0.94
   5  11  -1    0.42    0.11
  -5  11   1    0.47    0.12
   5 -11  -1    0.42    0.11
   5 -11  -1    0.19    0.24
  -5 -11   1    0.40    0.11
  -5  11   0   16.79    0.53
   5  11   0   15.71    0.50
  -5 -11   0   15.16    0.52
   5 -11   0   14.53    0.49
   5 -11   0   15.94    0.52
   5  11   1    1.28    0.16
  -5  11  -1    1.28    0.16
   5 -11   1    0.94    0.13
  -5 -11  -1    0.70    0.22
   5 -11   1    1.20    0.15
   5  11   2    0.55    0.12
  -5  11  -2    0.57    0.13
   5 -11   2    0.61    0.28
  -5 -11  -2    0.60    0.13
  -5  11  -3    0.37    0.11
   5  11   3    0.22    0.10
  -5 -11  -3    0.42    0.12
   5 -11   3    0.19    0.17
  -6   0  18    3.35    0.25
  -6   0  17   -0.08    0.06
   6   0 -17   -0.12    0.06
  -6   0  16    8.01    0.35
   6   0 -16    8.08    0.34
  -6   0  15    0.00    0.07
   6   0 -15   -0.04    0.06
   6   0 -14    0.46    0.28
  -6   0  14    0.75    0.12
  -6   0  13    0.04    0.06
  -6   0  13   -0.04    0.04
   6   0 -13    0.00    0.05
   6   0 -13    0.00    0.05
  -6   0  12   43.33    0.92
   6   0 -12   44.79    0.87
   6   0 -11   -0.03    0.04
  -6   0  11   -0.02    0.04
  -6   0  11    0.06    0.05
  -6   0  10   35.04    0.73
  -6   0  10   34.79    0.73
   6   0 -10   34.43    0.70
  -6   0   9   -0.04    0.03
   6   0  -9    0.01    0.03
  -6   0   9    0.03    0.04
  -6   0   8    0.05    0.04
  -6   0   8    0.06    0.04
   6   0  -8    0.11    0.04
   6   0  -8    0.04    0.02
  -6   0   7    0.03    0.03
   6   0  -7    0.06    0.02
   6   0  -7    0.06    0.04
  -6   0   7   -0.01    0.03
  -6   0   6    0.81    0.07
   6   0  -6    0.69    0.07
  -6   0   6    0.84    0.08
   6   0  -6    0.75    0.05
  -6   0   5   -0.02    0.02
  -6   0   5   -0.01    0.03
   6   0  -5   -0.04    0.02
   6   0  -5   -0.07    0.02
  -6   0   4    0.46    0.06
  -6   0   4    0.44    0.05
   6   0  -4    0.52    0.06
   6   0  -4    0.52    0.05
  -6   0   3   -0.07    0.02
   6   0  -3   -0.03    0.02
  -6   0   3   -0.02    0.02
   6   0  -3   -0.01    0.03
  -6   0   3   -0.01    0.03
   6   0  -2    8.02    0.20
  -6   0   2    8.29    0.22
  -6   0   2    9.34    0.16
   6   0  -1   -0.04    0.03
  -6   0   1   -0.06    0.03
  -6   0   1   -0.09    0.01
  -6   0   1   -0.03    0.03
  -6   0   0   58.09    0.95
  -6   0   0   58.46    0.99
   6   0   0   58.55    1.01
  -6   0   0   57.73    0.99
   6   0   1   -0.04    0.03
  -6   0  -1    0.01    0.03
   6   0   1   -0.05    0.02
  -6   0  -1    0.02    0.03
  -6   0  -2   33.23    0.59
   6   0   2   32.24    0.62
   6   0   2   32.68    0.58
  -6   0  -2   32.14    0.61
   6   0   3   -0.05    0.03
  -6   0  -3    0.00    0.02
  -6   0  -3    0.01    0.03
   6   0   3   -0.01    0.03
  -6   0  -4   95.11    1.61
   6   0   4   94.67    1.61
  -6   0  -4   95.73    1.57
   6   0   4   96.16    1.63
  -6   0  -5    0.00    0.04
   6   0   5   -0.02    0.03
   6   0   5    0.00    0.04
  -6   0  -5    0.02    0.03
   6   0   6   64.80    1.18
  -6   0  -6   65.13    1.19
   6   0   6   67.09    1.20
  -6   0  -7   -0.02    0.04
   6   0   7    0.04    0.04
   6   0   7    0.03    0.05
   6   0   8   10.12    0.31
  -6   0  -8   10.59    0.33
   6   0   8   10.33    0.31
   6   0   9   -0.02    0.04
  -6   0  -9    0.02    0.06
   6   0   9   -0.08    0.04
   6   0  10    8.66    0.30
  -6   0 -10    8.50    0.31
   6   0  10    8.32    0.30
   6   0  11    0.03    0.06
  -6   0 -11   -0.11    0.06
   6   0  11   -0.05    0.05
  -6   0 -12    2.00    0.17
   6   0  12    2.03    0.52
  -6   0 -13   -0.03    0.06
   6   0  13   -0.10    0.07
   6   0  14   24.99    0.68
  -6   0 -14   22.89    0.65
  -6   1  17    1.07    0.16
   6   1 -17    0.86    0.14
  -6  -1  17    1.02    0.16
   6  -1 -17    1.02    0.14
  -6   1  16   10.21    0.40
   6   1 -16   10.48    0.39
  -6  -1  16   10.31    0.41
   6  -1 -16   10.16    0.38
  -6   1  15    0.14    0.07
   6   1 -15   -0.02    0.07
  -6  -1  15    0.03    0.07
   6  -1 -15    0.02    1.19
   6   1 -14    5.14    0.23
  -6   1  14    5.28    0.25
   6   1 -14    5.10    0.30
   6  -1 -14    5.36    0.25
  -6  -1  14    4.79    0.25
   6   1 -13    4.64    0.23
   6   1 -13    5.55    0.23
  -6   1  13    4.74    0.23
   6  -1 -13    5.33    0.24
   6  -1 -13    4.79    0.20
  -6  -1  13    4.91    0.24
  -6  -1  13    4.84    0.24
  -6   1  12   18.62    0.49
   6   1 -12   19.62    0.47
  -6   1  12   18.69    0.49
   6  -1 -12   18.58    0.45
  -6  -1  12   18.96    0.49
  -6  -1  12   17.52    0.49
  -6   1  11   26.17    0.59
   6   1 -11   25.75    0.57
  -6   1  11   26.22    0.60
  -6  -1  11   25.72    0.59
  -6  -1  11   24.24    0.59
   6  -1 -11   25.41    0.55
  -6   1  10    3.14    0.17
   6   1 -10    3.66    0.17
  -6   1  10    3.32    0.17
  -6  -1  10    3.38    0.17
  -6  -1  10    3.35    0.17
   6  -1 -10    3.37    0.15
  -6   1   9    1.00    0.09
   6   1  -9    0.90    0.09
  -6   1   9    0.89    0.09
  -6   1   9    0.74    0.08
   6  -1  -9    0.87    0.08
  -6  -1   9    0.88    0.09
  -6  -1   9    0.83    0.09
   6   1  -8   38.07    0.75
  -6   1   8   38.56    0.75
  -6   1   8   38.98    0.75
   6  -1  -8   38.92    0.74
  -6  -1   8   39.52    0.76
   6  -1  -8   38.15    0.67
  -6  -1   8   38.61    0.75
   6   1  -7   23.81    1.00
  -6   1   7   24.14    0.50
  -6   1   7   23.76    0.49
   6   1  -7   24.53    0.39
   6  -1  -7   24.00    0.50
   6  -1  -7   24.00    0.45
  -6  -1   7   24.85    0.51
  -6  -1   7   23.35    0.50
   6   1  -6   31.00    0.62
  -6   1   6   32.60    0.62
   6   1  -6   31.88    0.53
  -6   1   6   31.97    0.60
   6  -1  -6   32.85    0.65
  -6  -1   6   31.68    0.62
   6  -1  -6   31.54    0.57
  -6  -1   6   32.38    0.61
  -6   1   5   33.29    0.62
  -6   1   5   33.22    0.63
   6   1  -5   33.27    1.14
   6   1  -5   33.08    0.56
  -6   1   5   32.18    0.59
  -6  -1   5   32.97    0.62
  -6  -1   5   31.94    0.61
   6  -1  -5   33.11    0.90
  -6   1   4    0.07    0.04
  -6   1   4    0.06    0.02
  -6   1   4    0.10    0.03
   6   1  -4    0.07    0.03
   6   1  -4    0.06    0.03
  -6  -1   4    0.05    0.03
   6  -1  -4    0.06    0.03
  -6  -1   4    0.02    0.03
  -6   1   3   34.31    0.57
   6   1  -3   33.86    0.60
   6   1  -3   34.19    0.63
  -6   1   3   34.57    0.64
  -6   1   3   34.43    0.62
   6  -1  -3   33.96    0.62
  -6  -1   3   34.38    0.63
  -6  -1   3   33.93    0.60
  -6   1   2   14.24    0.30
  -6   1   2   13.50    0.31
   6   1  -2   14.25    0.29
   6   1  -2   13.64    0.30
   6  -1  -2   13.60    0.30
  -6  -1   2   13.92    0.27
  -6  -1   2   14.24    0.31
  -6   1   1   30.82    0.58
  -6   1   1   30.74    0.56
   6   1  -1   30.68    0.57
   6   1  -1   30.41    0.56
   6  -1  -1   30.90    0.58
  -6  -1   1   31.04    0.54
  -6  -1   1   30.87    0.57
   6   1   0   44.60    0.79
   6   1   0   44.32    0.80
  -6   1   0   44.69    0.78
  -6   1   0   44.85    0.80
   6  -1   0   44.97    0.81
   6  -1   0   45.54    0.73
  -6  -1   0   45.03    0.76
  -6  -1   0   45.21    0.79
  -6   1  -1    1.99    0.16
  -6   1  -1    1.81    0.09
   6   1   1    1.96    0.10
   6   1   1    1.80    0.08
   6  -1   1    1.91    0.07
  -6  -1  -1    1.89    0.08
  -6  -1  -1    1.80    0.07
   6  -1   1    1.84    0.10
  -6  -1  -1    1.85    0.10
  -6   1  -2    4.72    0.15
   6   1   2    4.64    0.14
  -6   1  -2    4.88    0.40
   6   1   2    4.36    0.16
   6  -1   2    4.47    0.12
  -6  -1  -2    4.39    0.12
   6  -1   2    4.64    0.17
  -6  -1  -2    4.58    0.25
  -6   1  -3   26.22    0.52
   6   1   3   25.83    0.50
   6   1   3   24.91    0.52
  -6   1  -3   25.39    0.49
   6  -1   3   26.43    0.53
  -6  -1  -3   25.30    0.52
   6  -1   3   25.05    0.48
  -6  -1  -3   25.34    0.46
  -6   1  -4    0.90    0.07
   6   1   4    0.89    0.08
  -6   1  -4    0.97    0.08
   6   1   4    0.85    0.08
  -6  -1  -4    0.93    0.05
   6  -1   4    0.96    0.07
   6  -1   4    0.82    0.08
  -6  -1  -4    0.92    0.09
  -6   1  -5    2.26    0.10
  -6   1  -5    2.11    0.13
   6   1   5    2.03    0.12
   6   1   5    2.24    0.12
   6  -1   5    2.28    0.13
  -6  -1  -5    2.20    0.13
   6  -1   5    2.14    0.11
   6   1   6   23.37    1.13
   6   1   6   22.83    0.50
  -6   1  -6   23.24    0.52
  -6   1  -6   22.56    0.46
   6  -1   6   23.14    0.51
  -6  -1  -6   23.64    0.52
   6  -1   6   22.86    0.50
   6   1   7    4.27    0.22
   6   1   7    4.42    0.18
  -6   1  -7    4.28    0.19
   6  -1   7    4.29    0.18
   6  -1   7    4.09    0.18
  -6  -1  -7    4.08    0.19
   6   1   8    1.99    0.13
  -6   1  -8    1.85    0.14
   6   1   8    2.10    0.14
  -6  -1  -8    2.09    0.14
   6  -1   8    1.84    0.13
   6  -1   8    2.17    0.14
   6   1   9    5.37    0.23
  -6   1  -9    5.17    0.23
   6   1   9    5.37    0.23
   6  -1   9    5.99    0.23
   6  -1   9    5.42    0.23
  -6  -1  -9    5.87    0.25
  -6   1 -10    7.56    0.29
   6   1  10    8.01    0.29
   6   1  10    8.14    0.30
   6  -1  10    7.66    0.28
  -6  -1 -10    7.84    0.30
   6  -1  10    7.67    0.29
  -6   1 -11    4.12    0.23
   6   1  11    4.48    0.22
   6   1  11    4.21    0.22
   6  -1  11    4.17    0.21
   6  -1  11    4.08    0.22
  -6  -1 -11    4.10    0.23
  -6   1 -12    7.74    0.32
   6   1  12    8.31    0.33
   6   1  12    8.50    0.32
   6  -1  12    8.72    0.33
  -6  -1 -12    7.79    0.32
   6   1  13    0.72    0.13
  -6   1 -13    0.34    0.10
   6  -1  13    0.68    0.12
  -6  -1 -13    0.33    0.10
   6   1  14   17.32    0.55
  -6   1 -14   18.24    0.56
  -6  -1 -14   17.19    0.55
   6  -1  14   18.38    0.56
   6   2 -17    0.05    0.08
  -6   2  17   -0.03    0.08
   6  -2 -17    0.11    0.08
  -6  -2  17    0.07    0.08
   6   2 -16    0.01    0.07
  -6   2  16   -0.03    0.08
   6  -2 -16    0.01    0.07
  -6  -2  16    0.01    0.07
   6   2 -15    0.99    0.13
  -6   2  15    1.21    0.23
   6   2 -15    1.27    0.13
   6  -2 -15    1.01    0.14
  -6  -2  15    0.99    0.14
   6   2 -14   -0.01    0.10
  -6   2  14   -0.02    0.12
   6   2 -14   -0.02    0.05
  -6  -2  14    0.14    0.07
   6  -2 -14    0.00    0.06
   6   2 -13    1.40    0.14
  -6   2  13    1.41    0.14
   6   2 -13    1.29    0.13
  -6  -2  13    1.29    0.13
   6  -2 -13    1.39    0.22
  -6  -2  13    1.41    0.14
  -6   2  12    1.86    0.15
   6   2 -12    1.63    0.13
  -6   2  12    1.94    0.15
  -6  -2  12    1.87    0.14
   6  -2 -12    1.54    0.11
  -6  -2  12    1.86    0.14
   6  -2 -12    1.50    0.13
  -6   2  11    2.01    0.14
  -6   2  11    1.84    0.14
   6   2 -11    1.96    0.14
  -6  -2  11    1.87    0.14
   6  -2 -11    2.15    0.13
  -6  -2  11    1.68    0.13
  -6   2  10    4.91    0.20
  -6   2  10    4.63    0.21
   6   2 -10    5.31    0.21
  -6  -2  10    4.90    0.22
  -6  -2  10    4.96    0.21
   6  -2 -10    4.83    0.18
  -6   2   9   23.61    0.47
  -6   2   9   23.35    0.52
   6   2  -9   23.39    0.53
  -6   2   9   23.09    0.52
   6  -2  -9   23.08    0.50
  -6  -2   9   23.16    0.52
  -6  -2   9   23.94    0.54
  -6   2   8    0.29    0.05
   6   2  -8    0.35    0.07
  -6   2   8    0.42    0.07
  -6   2   8    0.33    0.15
   6  -2  -8    0.42    0.06
  -6  -2   8    0.35    0.07
  -6  -2   8    0.41    0.07
  -6   2   7    4.41    0.16
   6   2  -7    5.10    0.19
  -6   2   7    4.83    0.18
  -6   2   7    4.60    0.15
  -6   2   7    4.59    0.17
  -6  -2   7    4.55    0.17
  -6  -2   7    4.82    0.17
   6   2  -6    0.03    0.02
   6   2  -6   -0.05    0.03
  -6   2   6    0.00    0.03
  -6   2   6    0.03    0.03
  -6   2   6    0.04    0.03
  -6   2   6   -0.01    0.03
   6  -2  -6    0.03    0.03
  -6  -2   6    0.03    0.03
  -6  -2   6    0.02    0.03
   6   2  -5   67.28    1.07
  -6   2   5   66.89    1.13
  -6   2   5   65.59    1.15
  -6   2   5   65.85    1.12
   6   2  -5   65.75    1.16
  -6  -2   5   64.24    1.12
  -6  -2   5   65.18    1.15
   6  -2  -5   65.07    1.12
   6   2  -4   52.50    0.87
  -6   2   4   51.77    0.88
   6   2  -4   52.23    0.93
  -6   2   4   52.06    0.93
  -6   2   4   51.55    0.90
  -6  -2   4   52.16    0.92
   6  -2  -4   52.44    0.91
  -6  -2   4   51.51    0.91
   6   2  -3  121.94    2.15
  -6   2   3  123.57    2.05
   6   2  -3  125.89    2.44
  -6   2   3  125.11    1.99
   6  -2  -3  121.85    1.99
  -6  -2   3  124.23    2.03
  -6  -2   3  122.56    2.00
   6  -2  -3  123.04    2.06
  -6   2   2    1.29    0.08
   6   2  -2    1.39    0.08
  -6   2   2    1.22    0.09
   6   2  -2    1.19    0.08
  -6  -2   2    1.27    0.07
   6  -2  -2    1.20    0.05
  -6  -2   2    1.38    0.09
   6  -2  -2    1.34    0.09
   6   2  -1   46.48    0.81
   6   2  -1   46.19    0.81
  -6   2   1   45.17    0.79
  -6  -2   1   45.68    1.14
  -6  -2   1   46.63    0.81
   6  -2  -1   45.46    0.82
   6  -2  -1   46.04    0.75
   6   2   0   12.44    0.27
  -6   2   0   12.96    0.28
   6   2   0   12.77    0.30
  -6   2   0   12.41    0.29
   6  -2   0   12.42    0.30
  -6  -2   0   12.74    0.27
  -6  -2   0   12.86    0.29
   6  -2   0   12.42    0.24
  -6   2  -1   -0.02    0.06
  -6   2  -1    0.05    0.04
   6   2   1   -0.02    0.02
   6   2   1    0.03    0.04
   6  -2   1    0.01    0.03
  -6  -2  -1    0.18    0.05
  -6  -2  -1    0.03    0.03
   6  -2   1    0.01    0.02
   6   2   2   20.56    0.38
  -6   2  -2   20.31    0.42
  -6   2  -2   20.76    0.43
   6   2   2   20.63    0.45
  -6  -2  -2   20.82    0.43
   6  -2   2   20.96    0.40
   6  -2   2   20.28    0.45
  -6  -2  -2   20.62    0.42
  -6   2  -3    9.90    0.25
   6   2   3    9.75    0.25
   6   2   3    9.79    0.20
   6   2   3    9.67    0.28
  -6   2  -3    9.43    0.25
  -6  -2  -3    9.61    0.26
   6  -2   3    9.44    0.27
   6  -2   3    9.60    0.23
  -6   2  -4    0.03    0.07
   6   2   4    0.01    0.03
  -6   2  -4   -0.01    0.03
   6   2   4    0.05    0.04
   6  -2   4   -0.02    0.03
   6  -2   4   -0.06    0.04
  -6  -2  -4   -0.06    0.09
  -6   2  -5   14.06    0.33
   6   2   5   14.02    0.35
  -6   2  -5   14.24    0.35
   6   2   5   14.24    0.37
   6  -2   5   13.54    0.35
  -6  -2  -5   14.07    0.36
   6  -2   5   13.82    0.34
   6   2   6   12.89    0.36
  -6   2  -6   13.47    0.35
   6   2   6   13.22    0.35
  -6   2  -6   13.51    0.33
  -6  -2  -6   13.12    0.36
   6  -2   6   13.88    0.35
   6  -2   6   13.84    0.36
   6   2   7    9.85    0.30
   6   2   7    9.52    0.30
  -6   2  -7    9.92    0.30
  -6   2  -7    9.89    0.27
  -6  -2  -7    9.82    0.31
   6  -2   7    9.76    0.30
   6  -2   7    9.63    0.29
  -6   2  -8   22.41    0.53
   6   2   8   22.68    0.54
   6   2   8   22.52    0.57
   6  -2   8   22.18    0.53
  -6  -2  -8   22.10    0.54
   6  -2   8   23.28    0.53
   6   2   9   -0.02    0.05
   6   2   9   -0.07    0.05
  -6   2  -9   -0.02    0.05
  -6  -2  -9   -0.03    0.05
   6  -2   9    0.04    0.05
   6  -2   9    0.03    0.05
   6   2  10    1.42    0.13
   6   2  10    1.43    0.13
  -6   2 -10    1.23    0.13
   6  -2  10    1.70    0.14
  -6  -2 -10    1.44    0.14
   6  -2  10    1.14    0.12
   6   2  11    0.88    0.12
  -6   2 -11    0.69    0.12
   6   2  11    1.03    0.13
  -6  -2 -11    0.73    0.12
   6  -2  11    0.68    0.11
  -6   2 -12    1.11    0.13
   6   2  12    1.08    0.13
   6   2  12    1.02    0.14
  -6  -2 -12    1.27    0.15
   6  -2  12    1.30    0.14
   6   2  13    0.18    0.09
  -6   2 -13    0.11    0.08
   6  -2  13    0.07    0.08
  -6  -2 -13    0.02    0.07
  -6   2 -14    9.78    0.39
   6   2  14   10.18    0.41
  -6  -2 -14    9.80    0.40
   6  -2  14   10.70    0.41
  -6   3  17    0.49    0.12
   6   3 -17    0.43    0.11
   6  -3 -17    0.32    0.10
  -6  -3  17    0.26    0.11
   6   3 -16    9.53    0.37
  -6   3  16   10.26    0.40
   6  -3 -16    9.70    0.37
  -6  -3  16    9.46    0.40
  -6   3  15    1.38    0.15
   6   3 -15    1.14    0.14
   6   3 -15    1.38    0.14
   6  -3 -15    1.27    0.14
  -6  -3  15    1.38    0.15
   6   3 -14   12.57    0.40
   6   3 -14   12.68    1.01
  -6   3  14   12.68    0.42
  -6  -3  14   12.76    0.43
   6  -3 -14   11.57    4.64
   6   3 -13    8.25    0.30
   6   3 -13    8.13    0.30
  -6   3  13    8.03    0.31
  -6  -3  13    7.73    0.32
  -6  -3  13    7.80    0.30
   6  -3 -13    7.66    0.30
  -6   3  12    0.46    0.09
   6   3 -12    0.50    0.09
  -6  -3  12    0.36    0.09
  -6  -3  12    0.33    0.08
   6  -3 -12    0.45    0.09
  -6   3  11    4.87    0.22
   6   3 -11    4.24    0.21
  -6   3  11    4.68    0.21
   6  -3 -11    4.34    0.18
  -6  -3  11    4.66    0.22
  -6  -3  11    4.40    0.20
   6   3 -10    0.42    0.08
  -6   3  10    0.67    0.09
  -6   3  10    0.43    0.07
  -6   3  10    0.37    0.07
  -6  -3  10    0.33    0.07
   6  -3 -10    0.42    0.07
  -6  -3  10    0.37    0.08
   6   3  -9    1.01    0.11
  -6   3   9    1.06    0.09
  -6   3   9    0.95    0.10
  -6   3   9    1.09    0.10
  -6  -3   9    1.14    0.11
   6  -3  -9    1.09    0.09
  -6  -3   9    1.07    0.10
  -6   3   8   14.18    0.36
  -6   3   8   14.57    0.34
  -6   3   8   13.78    0.35
   6   3  -8   14.44    0.38
  -6   3   8   13.80    0.35
  -6  -3   8   13.89    0.37
  -6  -3   8   14.01    0.36
  -6   3   7    0.33    0.06
  -6   3   7    0.24    0.05
  -6   3   7    0.31    0.06
   6   3  -7    0.17    0.05
  -6  -3   7    0.21    0.05
  -6  -3   7    0.33    0.06
  -6   3   6    0.00    0.03
   6   3  -6   -0.01    0.02
  -6   3   6    0.00    0.03
  -6   3   6    0.03    0.03
  -6   3   6    0.03    0.04
   6   3  -6   -0.01    0.03
  -6  -3   6    0.02    0.03
  -6  -3   6    0.04    0.04
   6   3  -5    5.86    0.20
  -6   3   5    5.67    0.18
  -6   3   5    5.78    0.40
  -6   3   5    5.52    0.19
   6   3  -5    5.48    0.14
  -6   3   5    6.08    0.17
  -6  -3   5    5.68    0.19
  -6  -3   5    5.60    0.18
  -6   3   4    8.99    0.23
   6   3  -4    9.28    0.21
  -6   3   4    9.48    0.26
   6   3  -4    9.48    0.26
  -6  -3   4    9.05    0.25
  -6  -3   4    9.39    0.24
   6  -3  -4    9.52    0.25
   6  -3  -4    9.47    0.22
  -6   3   3   34.53    0.67
   6   3  -3   35.05    0.63
  -6   3   3   34.12    0.62
   6   3  -3   34.53    0.66
  -6  -3   3   34.46    0.64
  -6  -3   3   34.91    0.66
   6  -3  -3   34.65    0.61
  -6   3   2    3.11    0.11
   6   3  -2    3.19    0.13
   6   3  -2    3.19    0.12
  -6   3   2    2.85    0.13
   6  -3  -2    2.97    0.10
  -6  -3   2    3.08    0.13
   6  -3  -2    2.98    0.13
  -6  -3   2    3.18    0.13
   6   3  -1    9.42    0.24
  -6   3   1    9.03    0.25
   6   3  -1    9.28    0.23
  -6   3   1    9.02    0.22
  -6  -3   1   10.24    0.28
   6  -3  -1    9.03    0.25
  -6  -3   1    8.84    0.23
   6  -3  -1    9.11    0.20
  -6   3   0   -0.03    0.03
   6   3   0    0.02    0.03
  -6   3   0   -0.01    0.03
   6   3   0    0.02    0.03
   6  -3   0    0.04    0.04
   6  -3   0    0.03    0.02
  -6  -3   0   -0.06    0.02
  -6  -3   0   -0.02    0.03
   6   3   1   39.87    0.70
  -6   3  -1   39.65    0.71
   6   3   1   40.00    0.76
  -6   3  -1   39.27    0.76
   6  -3   1   40.33    0.76
  -6  -3  -1   39.71    0.75
  -6  -3  -1   39.53    1.08
   6  -3   1   42.76    0.71
  -6   3  -2   48.96    0.86
   6   3   2   49.55    0.91
   6   3   2   49.29    0.83
  -6   3  -2   49.37    0.90
   6  -3   2   49.07    0.86
  -6  -3  -2   48.66    0.88
   6  -3   2   48.45    0.90
  -6  -3  -2   48.71    0.89
   6   3   3   65.36    1.08
  -6   3  -3   66.26    1.13
   6   3   3   64.74    1.19
  -6   3  -3   65.60    1.18
   6  -3   3   68.24    1.15
  -6  -3  -3   66.69    1.18
  -6  -3  -3   65.64    1.16
   6  -3   3   65.72    1.18
  -6   3  -4   15.85    0.36
  -6   3  -4   15.59    0.38
   6   3   4   16.14    0.39
  -6  -3  -4   15.93    0.38
   6  -3   4   16.38    0.39
   6  -3   4   15.08    0.36
   6   3   5   14.55    0.39
   6   3   5   15.13    0.38
  -6   3  -5   14.63    0.36
  -6   3  -5   14.49    0.36
   6  -3   5   14.54    0.36
   6  -3   5   14.98    0.38
  -6  -3  -5   14.33    0.37
   6   3   6   10.62    0.33
  -6   3  -6   10.89    0.31
   6   3   6   10.88    0.32
  -6   3  -6   11.60    0.31
  -6  -3  -6   10.66    0.32
   6  -3   6   11.09    0.31
   6  -3   6   11.52    0.32
  -6   3  -7    1.70    0.12
   6   3   7    1.35    0.12
  -6   3  -7    1.40    0.11
   6   3   7    1.52    0.12
   6  -3   7    1.44    0.11
   6  -3   7    1.46    0.12
  -6  -3  -7    1.75    0.13
  -6   3  -8    0.07    0.06
  -6   3  -8    0.03    0.05
   6   3   8    0.25    0.07
   6   3   8    0.26    0.07
   6  -3   8    0.25    0.07
  -6  -3  -8    0.16    0.07
   6  -3   8    0.23    0.06
  -6   3  -9   21.27    0.52
   6   3   9   20.57    0.54
   6   3   9   20.16    0.53
   6  -3   9   21.83    0.52
   6  -3   9   21.45    0.54
  -6  -3  -9   19.74    0.53
   6   3  10    0.09    0.06
  -6   3 -10   -0.08    0.05
   6   3  10    0.00    0.06
   6  -3  10   -0.03    0.06
  -6  -3 -10    0.16    0.07
   6   3  11    8.82    0.34
  -6   3 -11    8.92    0.33
   6   3  11    8.44    0.33
  -6  -3 -11    8.67    0.34
   6  -3  11    9.04    0.34
   6   3  12    3.53    0.21
   6   3  12    3.67    0.23
  -6   3 -12    4.07    0.23
  -6  -3 -12    3.82    0.23
   6  -3  12    3.62    0.23
   6   3  13    0.03    0.07
   6   3  13    0.00    0.07
  -6   3 -13    0.10    0.08
   6  -3  13    0.03    0.08
  -6  -3 -13    0.00    0.08
   6   4 -16   -0.09    0.08
  -6   4  16    0.00    0.08
   6   4 -16   -0.06    0.07
  -6  -4  16    0.04    0.08
   6  -4 -16    0.05    0.08
  -6   4  15    4.82    0.26
   6   4 -15    5.22    0.26
   6   4 -15    5.12    1.95
  -6  -4  15    4.65    0.26
   6  -4 -15    4.76    0.25
   6   4 -14    2.95    0.19
  -6   4  14    2.90    0.20
   6   4 -14    3.24    0.20
  -6  -4  14    2.67    0.20
   6  -4 -14    2.65    0.18
   6   4 -13   11.98    0.39
   6   4 -13   11.75    0.37
  -6   4  13   11.82    0.40
  -6  -4  13   11.35    0.40
   6  -4 -13   11.85    4.95
   6   4 -12    0.84    0.11
  -6   4  12    0.77    0.11
  -6  -4  12    0.97    0.12
   6  -4 -12    0.72    0.10
  -6  -4  12    0.70    0.10
   6   4 -11   20.93    0.54
  -6   4  11   22.25    0.50
  -6   4  11   21.57    0.54
   6  -4 -11   21.48    0.52
  -6  -4  11   22.29    0.57
  -6  -4  11   21.46    0.52
  -6   4  10   12.06    0.33
  -6   4  10   11.64    0.35
  -6   4  10   11.90    0.34
   6   4 -10   11.54    0.36
   6  -4 -10   11.60    0.32
  -6  -4  10   11.40    0.34
  -6  -4  10   11.38    0.37
  -6   4   9    0.28    0.06
   6   4  -9    0.47    0.09
  -6   4   9    0.22    0.06
  -6   4   9    0.47    0.08
  -6   4   9    0.31    0.07
  -6  -4   9    0.48    0.08
  -6  -4   9    0.27    0.07
  -6   4   8   23.15    0.50
  -6   4   8   23.46    0.51
  -6   4   8   23.14    0.52
   6   4  -8   22.03    0.54
  -6   4   8   23.31    0.51
  -6  -4   8   23.07    0.50
  -6  -4   8   22.29    0.54
  -6   4   7    0.14    0.05
  -6   4   7    0.15    0.05
  -6   4   7    0.10    0.05
  -6   4   7    0.15    0.05
   6   4  -7    0.15    0.06
  -6  -4   7    0.10    0.05
  -6  -4   7    0.25    0.05
  -6   4   6    8.29    0.23
   6   4  -6    8.06    0.26
  -6   4   6    8.41    0.24
   6   4  -6    8.26    0.19
  -6   4   6    8.29    0.25
  -6   4   6    8.35    0.25
  -6  -4   6    8.45    0.24
  -6  -4   6    8.00    0.26
  -6   4   5   43.20    0.81
   6   4  -5   42.26    0.82
  -6   4   5   42.25    0.76
  -6   4   5   41.81    0.81
   6   4  -5   42.46    0.74
   6  -4  -5   41.76    0.78
  -6  -4   5   42.40    0.82
  -6  -4   5   41.62    0.77
  -6   4   4    1.89    0.11
  -6   4   4    1.79    0.15
  -6   4   4    2.09    0.10
   6   4  -4    2.07    0.12
   6   4  -4    1.91    0.13
  -6  -4   4    1.98    0.10
   6  -4  -4    1.93    0.10
  -6  -4   4    1.97    0.11
  -6   4   3   86.02    1.40
  -6   4   3   84.71    2.25
   6   4  -3   85.76    1.48
   6   4  -3   85.99    1.44
   6  -4  -3   85.13    1.48
   6  -4  -3   84.31    1.44
  -6  -4   3   86.76    1.50
  -6  -4   3   86.61    1.43
   6   4  -2    8.76    0.24
  -6   4   2    8.52    0.25
  -6   4   2    8.64    0.21
   6   4  -2    8.54    0.23
  -6  -4   2    9.05    0.23
   6  -4  -2    8.30    0.25
  -6  -4   2    9.07    0.31
   6  -4  -2    8.70    0.46
  -6   4   1   62.40    1.14
  -6   4   1   62.87    1.05
   6   4  -1   64.03    1.11
   6   4  -1   62.43    1.11
   6  -4  -1   62.97    1.13
   6  -4  -1   63.50    1.09
  -6  -4   1   63.88    1.08
  -6  -4   1   64.33    1.14
   6   4   0   25.18    0.50
  -6   4   0   25.31    0.54
   6   4   0   24.91    0.53
  -6   4   0   24.80    0.47
   6  -4   0   25.38    0.54
   6  -4   0   25.69    0.49
  -6  -4   0   25.95    0.53
  -6  -4   0   25.41    0.50
  -6   4  -1   23.81    0.46
  -6   4  -1   24.30    0.53
   6   4   1   24.90    0.47
   6   4   1   24.48    1.08
   6  -4   1   24.59    0.53
   6  -4   1   24.49    0.48
  -6  -4  -1   24.36    0.52
  -6  -4  -1   24.44    0.49
   6   4   2    0.03    0.03
  -6   4  -2    0.02    0.04
   6   4   2    0.00    0.04
  -6   4  -2    0.10    0.07
   6  -4   2    0.19    0.05
  -6  -4  -2    0.00    0.04
   6  -4   2    0.03    0.03
  -6  -4  -2   -0.02    0.03
  -6   4  -3   24.40    0.49
  -6   4  -3   25.43    0.55
   6   4   3   25.02    0.56
  -6  -4  -3   24.74    0.54
   6  -4   3   24.87    0.55
   6  -4   3   25.21    0.51
  -6  -4  -3   25.33    0.53
   6   4   4    2.73    0.15
  -6   4  -4    2.63    0.14
  -6   4  -4    2.51    0.12
  -6  -4  -4    2.76    0.14
  -6  -4  -4    2.85    0.15
   6  -4   4    2.81    0.15
   6  -4   4    2.60    0.13
   6   4   5   32.92    0.71
  -6   4  -5   33.01    0.69
  -6   4  -5   33.27    0.65
  -6  -4  -5   33.50    0.71
  -6  -4  -5   33.58    0.68
   6  -4   5   32.73    0.69
   6  -4   5   34.35    0.68
   6   4   6    1.37    0.36
  -6   4  -6    1.66    0.12
  -6   4  -6    1.66    0.12
   6   4   6    1.52    0.13
   6  -4   6    1.50    0.12
   6  -4   6    1.61    0.12
  -6  -4  -6    1.34    0.11
  -6   4  -7    0.10    0.06
   6   4   7    0.10    0.06
   6   4   7    0.10    0.06
  -6   4  -7    0.05    0.09
  -6  -4  -7    0.07    0.06
   6  -4   7    0.03    0.05
   6  -4   7    0.02    0.05
   6   4   8    0.81    0.11
  -6   4  -8    1.03    0.27
  -6   4  -8    0.71    0.10
   6   4   8    0.74    0.11
  -6  -4  -8    0.84    0.11
   6  -4   8    0.90    0.11
   6  -4   8    1.00    0.11
   6   4   9   16.23    0.48
  -6   4  -9   17.28    0.45
   6   4   9   16.91    0.48
  -6   4  -9   17.66    0.79
  -6  -4  -9   17.31    0.47
   6  -4   9   16.57    0.46
   6  -4   9   17.11    0.45
  -6   4 -10    2.71    0.18
   6   4  10    3.02    0.19
   6   4  10    2.43    0.18
   6  -4  10    2.63    0.18
  -6  -4 -10    2.83    0.18
   6   4  11    5.24    0.27
   6   4  11    5.00    0.25
  -6   4 -11    5.09    0.24
  -6  -4 -11    5.25    0.26
   6  -4  11    5.65    0.27
  -6   4 -12    2.49    0.18
   6   4  12    2.87    0.21
   6   4  12    2.85    0.21
  -6  -4 -12    2.77    0.20
   6  -4  12    2.80    0.21
   6   4  13    5.95    0.29
  -6   4 -13    6.08    0.29
   6   4  13    5.73    0.31
  -6  -4 -13    5.17    0.28
   6  -4  13    5.95    0.30
   6   5 -16    3.12    0.48
   6   5 -16    2.76    0.21
  -6   5  16    2.94    0.22
   6  -5 -16    2.69    0.20
  -6  -5  16    2.83    0.22
   6   5 -15    4.73    0.24
  -6   5  15    4.33    0.25
   6   5 -15    4.65    0.25
   6  -5 -15    4.13    0.23
  -6  -5  15    4.54    0.28
   6   5 -14    0.42    0.11
   6   5 -14    0.65    0.12
  -6   5  14    0.74    0.12
   6  -5 -14    1.02    0.12
  -6  -5  14    0.59    0.12
   6   5 -13    2.56    0.22
  -6   5  13    2.52    0.47
   6   5 -13    2.32    0.18
  -6  -5  13    2.38    0.18
   6  -5 -13    2.43    0.17
   6   5 -12   -0.05    0.06
   6   5 -12   -0.06    0.05
  -6   5  12    0.05    0.06
   6  -5 -12   -0.05    0.05
  -6  -5  12    0.06    0.07
  -6  -5  12   -0.07    0.05
  -6   5  11    4.45    0.22
   6   5 -11    4.54    0.23
  -6   5  11    4.43    0.20
  -6  -5  11    4.26    0.20
   6  -5 -11    4.30    0.21
  -6  -5  11    4.31    0.23
  -6   5  10    0.07    0.06
  -6   5  10    0.13    0.06
   6   5 -10    0.10    0.07
  -6  -5  10    0.12    0.07
  -6  -5  10    0.03    0.06
   6  -5 -10    0.17    0.11
   6   5  -9    0.83    0.11
  -6   5   9    0.85    0.11
  -6   5   9    0.89    0.11
  -6   5   9    0.78    0.10
  -6   5   9    0.95    0.10
   6  -5  -9    0.89    0.10
  -6  -5   9    0.80    0.11
  -6  -5   9    0.79    0.09
  -6   5   8    4.65    0.20
  -6   5   8    4.84    0.20
  -6   5   8    4.97    0.19
   6   5  -8    4.89    0.22
  -6   5   8    5.30    0.20
  -6  -5   8    5.15    0.23
  -6  -5   8    4.76    0.19
  -6   5   7   63.18    1.16
  -6   5   7   62.45    1.11
   6   5  -7   62.91    1.20
  -6   5   7   62.53    1.17
  -6  -5   7   61.29    2.07
   6  -5  -7   64.78    1.17
  -6  -5   7   63.95    1.12
   6   5  -6    4.41    0.20
  -6   5   6    4.47    0.16
  -6   5   6    4.32    0.18
  -6   5   6    4.06    0.18
  -6  -5   6    4.08    0.19
   6  -5  -6    4.09    0.17
  -6  -5   6    4.28    0.16
   6   5  -5   81.96    1.50
  -6   5   5   83.17    1.49
  -6   5   5   85.32    1.40
   6   5  -5   84.05    1.61
  -6   5   5   84.52    1.49
  -6  -5   5   84.41    1.52
  -6  -5   5   86.30    1.42
   6  -5  -5   84.18    1.47
  -6   5   4    6.40    0.22
  -6   5   4    6.89    0.18
   6   5  -4    6.21    0.19
   6   5  -4    6.43    0.23
  -6   5   4    6.52    0.25
  -6  -5   4    6.69    0.23
   6  -5  -4    6.23    0.20
  -6  -5   4    6.70    0.19
  -6   5   3    0.79    0.09
   6   5  -3    0.94    0.09
  -6   5   3    0.73    0.06
   6   5  -3    0.79    0.08
  -6   5   3    0.70    0.08
   6  -5  -3    0.78    0.09
   6  -5  -3    0.85    0.07
  -6  -5   3    0.75    0.07
  -6  -5   3    0.85    0.10
  -6   5   2    6.26    0.16
  -6   5   2    5.74    0.22
   6   5  -2    5.81    0.20
   6   5  -2    6.31    0.20
   6  -5  -2    6.08    0.22
   6  -5  -2    6.10    0.19
  -6  -5   2    5.90    0.24
  -6  -5   2    6.08    0.18
   6   5  -1    9.79    0.26
  -6   5   1    9.70    0.29
  -6   5   1   10.07    0.22
   6   5  -1    9.66    0.27
   6  -5  -1   10.06    0.29
   6  -5  -1    9.77    0.25
  -6  -5   1    9.30    0.28
  -6  -5   1   10.07    0.25
  -6   5   0    0.89    0.09
   6   5   0    0.82    0.09
   6   5   0    0.80    0.08
  -6   5   0    0.92    0.06
  -6  -5   0    0.82    0.07
  -6  -5   0    1.00    0.09
   6  -5   0    0.76    0.08
   6  -5   0    0.85    0.09
  -6   5  -1    0.20    0.06
  -6   5  -1    0.14    0.04
   6   5   1    0.11    0.05
   6   5   1    0.17    0.04
   6  -5   1    0.13    0.05
   6  -5   1    0.21    0.05
  -6  -5  -1    0.15    0.05
  -6  -5  -1    0.17    0.04
   6   5   2    1.43    0.08
   6   5   2    1.30    0.11
  -6   5  -2    1.47    0.12
  -6   5  -2    1.41    0.08
  -6  -5  -2    1.47    0.11
  -6  -5  -2    1.66    0.23
   6  -5   2    1.38    0.11
   6  -5   2    1.40    0.10
   6   5   3    4.84    0.21
  -6   5  -3    5.00    0.16
  -6   5  -3    5.22    0.21
   6  -5   3    4.81    0.20
  -6  -5  -3    4.87    0.21
  -6  -5  -3    5.34    0.19
   6  -5   3    5.42    0.19
   6   5   4    1.71    0.13
  -6   5  -4    1.74    0.13
   6  -5   4    1.64    0.11
   6  -5   4    1.59    0.13
  -6  -5  -4    1.59    0.17
  -6  -5  -4    1.58    0.12
   6   5   5   34.42    0.77
  -6   5  -5   34.81    0.76
  -6  -5  -5   35.49    0.77
  -6  -5  -5   35.65    0.72
   6  -5   5   38.08    0.75
   6  -5   5   36.27    0.75
   6   5   6    1.33    0.13
  -6   5  -6    1.07    0.21
  -6  -5  -6    1.19    0.12
   6  -5   6    1.04    0.11
  -6  -5  -6    0.83    0.10
   6  -5   6    1.18    0.11
   6   5   7    9.96    0.35
  -6   5  -7   10.22    0.65
   6  -5   7   10.60    0.33
  -6  -5  -7   10.04    0.40
   6  -5   7   10.95    0.33
  -6  -5  -7    9.96    0.34
   6   5   8    2.79    0.19
  -6   5  -8    2.48    0.24
  -6  -5  -8    2.42    0.16
  -6  -5  -8    2.51    0.17
   6  -5   8    2.31    0.17
   6  -5   8    2.78    0.17
   6   5   9    0.58    0.10
   6   5   9    0.61    0.11
  -6   5  -9    0.63    0.16
   6  -5   9    0.50    0.10
  -6  -5  -9    0.71    0.11
  -6  -5  -9    0.73    0.11
   6   5  10    1.47    0.16
   6   5  10    1.62    0.16
  -6  -5 -10    1.49    0.14
   6  -5  10    1.71    0.15
   6   5  11    0.24    0.09
   6   5  11    0.14    0.08
  -6  -5 -11    0.22    0.08
   6  -5  11    0.30    0.09
   6   5  12    0.57    0.12
   6   5  12    0.35    0.10
   6  -5  12    0.34    0.11
  -6  -5 -12    0.29    0.10
   6   6 -15    2.21    0.20
  -6   6  15    2.27    0.20
  -6  -6  15    2.56    0.22
  -6   6  14    3.59    0.24
   6   6 -14    3.54    0.29
  -6  -6  14    3.29    0.23
  -6   6  13   17.20    0.53
   6   6 -13   18.44    0.54
  -6  -6  13   17.92    0.56
   6   6 -12    0.02    0.07
  -6   6  12   -0.01    0.06
  -6   6  12    0.08    0.07
  -6  -6  12    0.05    0.07
  -6   6  11   61.56    1.17
   6   6 -11   59.49    1.22
  -6   6  11   59.72    1.21
  -6  -6  11   58.10    1.24
   6   6 -10    2.22    0.17
  -6   6  10    2.36    0.16
   6  -6 -10    2.40    0.16
  -6  -6  10    2.45    0.18
  -6   6   9    7.34    0.26
   6   6  -9    6.78    0.28
  -6   6   9    7.35    0.28
  -6  -6   9    6.70    0.28
   6  -6  -9    6.95    0.27
  -6   6   8    8.45    0.27
  -6   6   8    7.95    0.28
   6   6  -8    8.07    0.30
   6  -6  -8    8.13    0.28
  -6  -6   8    8.12    0.31
  -6   6   7   26.43    0.58
   6   6  -7   25.28    0.62
  -6   6   7   26.05    0.60
  -6  -6   7   26.45    0.63
   6  -6  -7   26.01    0.59
  -6   6   6   25.77    0.60
   6   6  -6   26.85    0.62
  -6   6   6   26.93    0.59
  -6  -6   6   27.02    0.54
   6  -6  -6   27.17    0.59
  -6  -6   6   25.80    0.62
   6   6  -5   13.67    0.33
  -6   6   5   13.01    0.38
  -6   6   5   13.54    0.37
   6   6  -5   13.39    0.38
  -6  -6   5   13.65    0.39
  -6  -6   5   14.01    0.32
   6  -6  -5   13.91    0.37
   6   6  -4    1.22    0.13
  -6   6   4    0.97    0.10
  -6   6   4    1.12    0.11
   6   6  -4    0.96    0.10
  -6  -6   4    1.07    0.08
   6  -6  -4    1.10    0.10
  -6  -6   4    1.07    0.11
   6   6  -3    5.54    0.21
  -6   6   3    5.66    0.25
   6   6  -3    5.70    0.20
  -6   6   3    5.29    0.22
  -6  -6   3    5.58    0.23
  -6  -6   3    5.62    0.17
   6  -6  -3    5.99    0.20
   6   6  -2    3.90    0.17
   6   6  -2    3.95    0.17
  -6   6   2    3.89    0.18
  -6  -6   2    4.09    0.19
   6  -6  -2    3.57    0.18
   6  -6  -2    3.79    0.16
  -6  -6   2    3.83    0.14
  -6   6   1   38.27    0.80
   6   6  -1   38.90    0.79
   6   6  -1   38.79    0.77
  -6  -6   1   39.98    0.71
  -6  -6   1   38.58    0.80
   6  -6  -1   39.26    0.76
   6  -6  -1   38.40    0.80
   6   6   0    5.43    0.19
   6   6   0    5.28    0.21
  -6   6   0    5.35    0.22
   6  -6   0    5.29    0.19
  -6  -6   0    5.40    0.17
   6  -6   0    5.36    0.22
  -6  -6   0    5.32    0.22
   6   6   1   15.22    0.36
  -6   6  -1   15.40    0.42
   6   6   1   15.57    0.41
   6  -6   1   15.21    0.41
  -6  -6  -1   15.77    0.35
  -6  -6  -1   14.26    0.40
   6  -6   1   15.84    0.38
  -6   6  -2    4.82    0.21
   6   6   2    4.31    0.21
  -6  -6  -2    4.50    0.21
   6  -6   2    4.92    0.19
  -6  -6  -2    5.08    0.18
   6  -6   2    4.69    0.20
  -6   6  -3    1.04    0.11
   6   6   3    0.80    0.30
   6  -6   3    0.82    0.10
  -6  -6  -3    0.79    0.10
  -6  -6  -3    1.01    0.22
   6  -6   3    0.73    0.11
  -6   6  -4    6.23    0.26
   6   6   4    6.35    0.30
  -6  -6  -4    6.59    0.26
   6  -6   4    6.07    0.24
   6  -6   4    6.46    0.24
  -6  -6  -4    6.42    0.22
  -6   6  -5    0.57    0.11
   6   6   5    0.68    0.10
   6  -6   5    0.59    0.09
  -6  -6  -5    0.56    0.10
   6  -6   5    0.52    0.09
  -6  -6  -5    0.59    0.20
  -6   6  -6    9.59    0.71
   6   6   6    9.66    0.35
  -6  -6  -6    9.59    0.31
   6  -6   6    9.80    0.32
   6  -6   6    9.88    0.33
  -6  -6  -6    9.88    0.34
  -6   6  -7    4.11    0.41
   6   6   7    3.53    0.21
  -6  -6  -7    3.61    0.19
  -6  -6  -7    3.78    0.22
   6  -6   7    3.73    0.20
   6  -6   7    4.19    0.20
  -6   6  -8   12.64    0.46
   6   6   8   12.31    0.98
  -6  -6  -8   12.66    0.42
   6  -6   8   12.34    0.39
  -6  -6  -8   12.69    0.38
   6   6   9    8.11    0.38
  -6   6  -9    7.99    0.39
  -6  -6  -9    7.85    0.58
   6  -6   9    8.17    0.32
  -6  -6  -9    7.87    0.33
   6   6  10   -0.01    0.06
  -6   6 -10   -0.02    0.18
   6  -6  10    0.09    0.07
  -6  -6 -10    0.10    0.08
  -6  -6 -10    0.14    0.07
   6   6  11    0.15    0.09
  -6  -6 -11    0.05    0.07
  -6  -6 -11    0.02    0.08
   6   6  12    2.39    0.61
  -6  -6 -12    2.07    0.19
  -6  -6 -12    2.35    0.19
   6   7 -14    0.19    0.11
   6  -7 -14    0.31    0.10
  -6  -7  14    0.10    0.09
   6   7 -13    3.42    0.23
  -6  -7  13    3.00    0.22
   6  -7 -13    3.11    0.21
   6   7 -12    0.10    0.08
  -6   7  12    0.10    0.08
  -6  -7  12    0.08    0.08
   6  -7 -12    0.07    0.07
   6   7 -11    0.04    0.06
  -6   7  11   -0.05    0.06
   6  -7 -11    0.04    0.07
  -6  -7  11    0.10    0.08
  -6   7  10    2.25    0.17
   6   7 -10    2.64    0.25
   6  -7 -10    2.28    0.17
  -6  -7  10    2.68    0.19
  -6   7   9    1.08    0.12
   6   7  -9    1.24    0.40
  -6  -7   9    0.80    0.12
   6  -7  -9    1.04    0.12
  -6   7   8    2.60    0.17
   6   7  -8    2.97    0.27
  -6   7   8    2.79    0.17
   6  -7  -8    2.72    0.17
  -6  -7   8    2.92    0.32
   6   7  -7    0.71    0.14
  -6   7   7    0.58    0.10
  -6   7   7    0.72    0.09
   6  -7  -7    0.57    0.09
  -6  -7   7    0.57    0.10
  -6   7   6    0.05    0.05
   6   7  -6    0.06    0.13
  -6   7   6    0.01    0.11
  -6  -7   6    0.05    0.06
   6  -7  -6    0.24    0.06
   6   7  -5   15.20    0.96
  -6   7   5   16.18    0.44
  -6   7   5   15.49    0.98
  -6  -7   5   15.08    0.45
   6  -7  -5   15.41    0.41
  -6   7   4   27.48    0.64
   6   7  -4   28.47    0.60
  -6   7   4   29.26    0.66
   6   7  -4   28.28    0.65
  -6  -7   4   29.27    0.68
   6  -7  -4   28.03    0.62
  -6   7   3    4.09    0.54
   6   7  -3    4.20    0.22
   6   7  -3    4.27    0.19
  -6   7   3    4.26    0.20
  -6  -7   3    4.09    0.21
   6  -7  -3    4.00    0.18
  -6   7   2   14.60    0.42
   6   7  -2   14.79    0.93
   6   7  -2   14.80    0.40
   6  -7  -2   15.78    0.43
  -6  -7   2   14.56    0.42
   6  -7  -2   14.98    0.39
   6   7  -1   10.79    0.33
   6   7  -1   10.64    0.31
  -6   7   1   10.33    0.34
   6  -7  -1   10.80    0.34
   6  -7  -1   10.79    0.31
  -6  -7   1   10.86    0.35
  -6   7   0    0.02    0.06
   6   7   0   -0.05    0.04
   6   7   0   -0.06    0.05
   6  -7   0   -0.02    0.05
   6  -7   0    0.08    0.06
  -6  -7   0   -0.03    0.05
   6   7   1    8.62    0.30
  -6   7  -1    8.58    0.31
   6  -7   1    8.59    0.28
  -6  -7  -1    8.80    0.31
   6  -7   1    8.74    0.31
  -6   7  -2    2.55    0.17
   6   7   2    2.83    0.31
   6  -7   2    3.09    0.18
   6  -7   2    3.01    0.16
  -6  -7  -2    2.79    0.17
  -6   7  -3    3.24    0.19
   6   7   3    3.36    0.20
   6  -7   3    3.26    0.17
  -6  -7  -3    3.28    0.19
   6  -7   3    3.45    0.19
   6   7   4   11.27    0.38
  -6   7  -4   11.34    0.38
  -6  -7  -4   11.93    0.39
   6  -7   4   11.70    0.37
   6  -7   4   12.08    0.36
   6   7   5    0.84    0.12
  -6   7  -5    0.61    0.11
   6  -7   5    0.74    0.10
   6  -7   5    0.79    0.10
  -6  -7  -5    0.69    0.11
  -6   7  -6    2.37    0.18
   6   7   6    2.58    0.18
   6  -7   6    2.97    0.18
   6  -7   6    2.57    0.18
  -6  -7  -6    2.97    0.20
  -6   7  -7    0.02    0.17
   6   7   7   -0.06    0.06
   6  -7   7   -0.11    0.05
  -6  -7  -7    0.09    0.08
   6  -7   7   -0.03    0.06
   6   7   8    1.29    0.15
  -6   7  -8    1.40    0.46
   6  -7   8    1.45    0.15
  -6  -7  -8    1.29    0.15
  -6   7  -9    1.13    0.43
   6   7   9    1.08    0.15
  -6  -7  -9    1.44    0.15
  -6   7 -10    0.78    0.27
   6   7  10    0.55    0.13
  -6  -7 -10    0.56    0.12
   6   7  11    1.04    0.15
  -6  -7 -11    0.96    0.15
   6   8 -13    2.43    0.21
  -6   8  13    2.83    0.21
   6  -8 -13    2.67    0.21
  -6  -8  13    2.15    0.21
   6   8 -12   10.84    0.43
  -6   8  12   11.81    0.42
   6  -8 -12   11.27    0.42
  -6  -8  12   11.66    0.45
   6   8 -11    2.42    0.20
  -6   8  11    2.16    0.18
  -6  -8  11    2.14    0.19
   6  -8 -11    2.42    0.18
  -6   8  10   19.65    0.56
   6   8 -10   20.27    0.59
   6  -8 -10   19.97    0.56
  -6  -8  10   20.53    0.61
  -6   8   9    5.60    0.27
   6   8  -9    5.20    0.27
  -6  -8   9    5.38    0.28
   6  -8  -9    5.29    0.25
  -6   8   8   10.00    0.36
   6   8  -8   10.85    0.39
  -6  -8   8   10.19    0.39
   6  -8  -8   10.76    0.36
   6   8  -7   -0.07    0.05
  -6   8   7    0.00    0.06
  -6   8   7    0.01    0.06
   6  -8  -7    0.00    0.05
  -6  -8   7   -0.02    0.06
  -6   8   6    2.63    0.40
   6   8  -6    2.33    0.17
  -6   8   6    2.36    0.17
  -6  -8   6    2.55    0.18
   6  -8  -6    2.39    0.16
  -6   8   5    2.39    0.17
  -6   8   5    2.24    0.16
   6   8  -5    2.30    0.16
   6  -8  -5    2.34    0.16
  -6  -8   5    2.18    0.17
   6   8  -4    5.95    0.26
  -6   8   4    6.89    0.27
   6   8  -4    5.95    0.23
  -6   8   4    5.86    0.26
   6  -8  -4    5.67    0.24
  -6  -8   4    6.07    0.27
   6   8  -3    5.26    0.23
   6   8  -3    5.26    0.22
  -6   8   3    5.63    0.25
  -6   8   3    5.32    0.55
  -6  -8   3    5.47    0.26
   6  -8  -3    5.26    0.22
  -6   8   2   37.06    0.81
   6   8  -2   34.72    0.76
   6   8  -2   37.23    0.77
   6  -8  -2   35.36    0.94
  -6  -8   2   34.86    0.81
   6  -8  -2   35.73    0.80
   6   8  -1    6.32    0.25
   6   8  -1    6.04    0.24
  -6   8   1    6.42    0.27
  -6  -8   1    5.62    0.26
   6  -8  -1    6.63    0.27
   6  -8  -1    6.32    0.25
  -6   8   0   11.69    0.38
   6   8   0   11.36    0.93
  -6  -8   0   11.64    0.39
   6  -8   0   11.78    0.36
   6  -8   0   11.21    0.37
   6   8   1    0.57    0.10
  -6   8  -1    0.75    0.11
  -6  -8  -1    0.61    0.22
   6  -8   1    0.53    0.10
   6  -8   1    1.02    0.36
   6   8   2    7.64    0.30
  -6   8  -2    7.84    0.31
  -6  -8  -2    7.57    0.31
   6  -8   2    7.90    0.29
   6  -8   2    7.72    0.42
   6   8   3    0.65    0.12
  -6   8  -3    0.65    0.11
  -6  -8  -3    0.72    0.11
   6  -8   3    0.86    0.12
   6  -8   3    0.57    0.10
  -6   8  -4   20.84    0.57
   6   8   4   19.86    0.56
  -6  -8  -4   19.97    0.57
   6  -8   4   20.94    0.54
   6  -8   4   20.90    0.55
   6   8   5    0.88    0.14
  -6   8  -5    0.71    0.12
   6  -8   5    0.89    0.12
  -6  -8  -5    0.54    0.11
   6  -8   5    0.87    0.12
  -6   8  -6    1.61    0.17
   6   8   6    1.44    0.15
   6  -8   6    1.82    0.15
  -6  -8  -6    1.64    0.16
   6  -8   6    1.45    0.15
  -6   8  -7    8.79    0.36
   6   8   7    9.65    0.38
  -6  -8  -7    9.25    0.37
  -6   8  -8    0.00    0.07
   6   8   8   -0.01    0.07
  -6  -8  -8   -0.01    0.07
  -6   8  -9    0.35    0.11
   6   8   9    0.69    0.14
  -6  -8  -9    0.38    0.11
  -6   9  11    0.53    0.13
   6   9 -11    0.82    0.14
  -6  -9  11    0.63    0.14
   6  -9 -11    0.55    0.12
  -6   9  10   10.45    0.41
   6   9 -10   10.99    0.42
  -6  -9  10   11.18    0.44
   6  -9 -10   11.58    0.41
  -6   9   9    0.34    0.10
   6   9  -9    0.29    0.10
   6  -9  -9    0.19    0.09
  -6  -9   9    0.32    0.11
   6   9  -8    0.13    0.07
  -6   9   8    0.09    0.07
   6  -9  -8    0.01    0.07
  -6  -9   8    0.21    0.09
  -6   9   7    0.11    0.07
   6   9  -7    0.10    0.07
   6  -9  -7   -0.03    0.07
  -6  -9   7   -0.02    0.07
  -6   9   6    3.22    0.20
   6   9  -6    3.21    0.20
  -6   9   6    3.14    0.21
   6  -9  -6    3.64    0.20
  -6  -9   6    2.92    0.21
  -6   9   5    0.96    0.12
  -6   9   5    0.86    0.12
   6   9  -5    0.98    0.13
  -6  -9   5    0.99    0.13
   6  -9  -5    0.82    0.11
  -6   9   4    2.40    0.27
   6   9  -4    2.20    0.17
  -6   9   4    2.10    0.16
  -6  -9   4    2.33    0.18
   6  -9  -4    2.49    0.17
   6   9  -3   16.48    0.45
  -6   9   3   16.78    0.49
  -6   9   3   16.25    0.49
   6   9  -3   17.31    0.84
  -6  -9   3   15.88    1.09
   6  -9  -3   16.50    0.46
   6   9  -2    2.43    0.17
   6   9  -2    2.57    0.42
  -6   9   2    2.63    0.18
   6  -9  -2    2.31    0.17
  -6  -9   2    2.27    0.18
   6  -9  -2    2.39    0.18
   6   9  -1   -0.08    0.06
  -6   9   1   -0.02    0.06
   6   9  -1   -0.08    0.05
  -6  -9   1    0.08    0.07
   6  -9  -1    0.00    0.06
   6  -9  -1   -0.04    0.06
  -6   9   0    6.04    0.28
   6   9   0    5.95    0.27
   6  -9   0    6.20    0.28
   6  -9   0    5.89    0.26
  -6  -9   0    6.29    0.29
  -6   9  -1    9.39    0.36
   6   9   1    9.44    0.83
  -6  -9  -1    9.27    0.36
   6  -9   1   10.07    0.34
   6  -9   1    9.89    0.53
   6   9   2    2.23    0.18
  -6   9  -2    2.77    0.19
   6  -9   2    2.97    0.19
  -6  -9  -2    2.65    0.34
   6  -9   2    2.84    0.20
   6   9   3    1.94    0.55
  -6   9  -3    2.20    0.18
  -6  -9  -3    2.16    0.18
   6  -9   3    2.25    0.17
   6  -9   3    1.96    0.16
  -6   9  -4    5.13    0.27
   6   9   4    5.67    0.33
  -6  -9  -4    5.20    0.27
   6  -9   4    5.29    0.26
   6   9   5    4.84    0.27
  -6   9  -5    4.90    0.27
  -6  -9  -5    4.93    0.27
   6  -9   5    5.16    0.26
   6   9   6    1.20    0.15
  -6   9  -6    0.93    0.14
  -6  -9  -6    1.15    0.16
   6   9   7    1.19    0.15
  -6   9  -7    0.80    0.14
  -6  -9  -7    0.86    0.14
  -6   9  -8   14.58    0.50
   6   9   8   13.46    0.49
  -6  -9  -8   14.19    0.51
  -6  10   9    4.20    0.26
   6  10  -9    3.63    0.65
   6 -10  -9    3.88    0.24
  -6 -10   9    3.77    0.27
  -6  10   8    0.31    0.10
   6  10  -8    0.32    0.32
  -6 -10   8    0.23    0.10
   6 -10  -8    0.26    0.09
   6  10  -7    1.75    0.30
  -6  10   7    1.27    0.15
   6 -10  -7    1.74    0.17
  -6 -10   7    1.60    0.18
  -6  10   6    2.87    0.21
   6  10  -6    2.72    0.29
  -6 -10   6    3.33    0.24
   6 -10  -6    2.87    0.20
  -6  10   5    2.52    0.18
  -6  10   5    1.78    0.17
   6  10  -5    2.18    0.32
  -6 -10   5    2.46    0.20
   6 -10  -5    2.02    0.17
  -6  10   4    2.94    0.45
   6  10  -4    3.37    0.21
  -6  10   4    3.11    0.21
  -6 -10   4    2.89    0.21
   6 -10  -4    3.06    0.20
  -6  10   3    8.02    0.33
   6  10  -3    7.02    0.30
  -6  10   3    7.39    0.32
   6 -10  -3    7.04    0.32
  -6 -10   3    7.53    0.34
   6 -10  -3    7.53    0.31
   6  10  -2   11.28    0.38
   6  10  -2   11.83    0.39
  -6  10   2   11.54    0.41
   6 -10  -2   10.86    0.38
   6 -10  -2   11.10    0.40
  -6 -10   2   11.17    0.42
   6  10  -1    3.13    0.20
  -6  10   1    2.99    0.21
   6 -10  -1    2.65    0.20
  -6 -10   1    2.91    0.21
  -6  10   0    5.19    0.27
   6  10   0    6.02    0.28
  -6 -10   0    5.67    0.73
   6 -10   0    5.46    0.28
  -6  10  -1    1.70    0.17
   6  10   1    1.29    0.16
   6 -10   1    1.51    0.41
  -6 -10  -1    1.50    0.16
   6  10   2    1.62    0.17
  -6  10  -2    1.65    0.17
  -6 -10  -2    1.46    0.17
   6 -10   2    1.87    0.18
   6  10   3    0.02    0.07
  -6  10  -3    0.04    0.08
   6 -10   3    0.09    0.07
  -6 -10  -3    0.17    0.22
   6  10   4    5.13    0.29
  -6  10  -4    4.73    0.28
  -6 -10  -4    5.35    0.29
   6 -10   4    5.29    0.28
  -6  10  -5    0.88    0.14
   6  10   5    0.99    0.39
   6 -10   5    1.09    0.15
  -6 -10  -5    1.32    0.17
   6  11  -5    5.20    0.28
  -6  11   5    5.33    0.43
  -6 -11   5    4.88    0.29
   6  11  -4    5.64    0.29
  -6  11   4    5.00    0.28
  -6  11   4    5.70    0.29
  -6 -11   4    5.25    0.30
   6 -11  -4    5.42    0.29
  -6  11   3    0.40    0.28
   6  11  -3    0.48    0.11
  -6 -11   3    0.27    0.11
   6 -11  -3    0.33    0.10
  -6  11   2    0.74    0.13
   6 -11  -2    1.00    0.14
  -6 -11   2    0.96    0.21
  -6  11   1    0.31    0.11
   6  11  -1    0.30    0.15
   6 -11  -1    0.24    0.11
  -6 -11   1    0.30    0.11
  -6  11   0    3.63    0.25
   6  11   0    3.95    0.24
   6 -11   0    4.19    0.25
  -6 -11   0    3.89    0.26
  -6  11  -1    0.10    0.09
   6  11   1    0.12    0.10
  -6 -11  -1    0.28    0.18
   6 -11   1    0.35    0.18
  -6  11  -2    8.43    0.38
   6  11   2    8.05    0.36
  -6 -11  -2    8.00    0.37
   6 -11   2    9.04    0.42
  -7   0  18    1.26    0.17
   7   0 -17   -0.04    0.07
  -7   0  17    0.01    0.07
  -7   0  16    4.50    0.26
   7   0 -16    3.81    0.24
   7   0 -15    0.03    0.14
  -7   0  15    0.01    0.07
  -7   0  14    3.83    0.22
   7   0 -14    3.96    0.19
   7   0 -14    3.04    0.20
  -7   0  14    3.56    0.21
   7   0 -13   -0.02    0.05
  -7   0  13    0.02    0.05
  -7   0  13    0.01    0.06
  -7   0  12    1.41    0.13
   7   0 -12    1.46    0.12
  -7   0  12    1.42    0.13
  -7   0  11   -0.07    0.04
   7   0 -11   -0.03    0.04
  -7   0  11   -0.04    0.04
   7   0 -10    0.19    0.06
  -7   0  10    0.14    0.06
  -7   0  10    0.22    0.06
  -7   0   9   -0.04    0.04
  -7   0   9   -0.07    0.03
   7   0  -9   -0.01    0.03
  -7   0   8   29.15    0.61
  -7   0   8   30.67    0.61
   7   0  -8   29.73    0.62
   7   0  -8   30.06    0.52
  -7   0   7    0.01    0.03
   7   0  -7    0.04    0.04
  -7   0   7   -0.02    0.03
   7   0  -7   -0.05    0.02
   7   0  -6  152.08    2.57
  -7   0   6  155.51    2.53
  -7   0   6  158.62    2.56
   7   0  -6  157.39    2.49
   7   0  -5   -0.08    0.03
  -7   0   5   -0.06    0.03
  -7   0   5   -0.13    0.02
   7   0  -5   -0.04    0.04
  -7   0   4    4.17    0.15
  -7   0   4    4.10    0.11
   7   0  -4    4.20    0.13
   7   0  -4    4.41    0.39
  -7   0   3   -0.05    0.03
   7   0  -3   -0.06    0.03
  -7   0   3   -0.07    0.02
  -7   0   3   -0.05    0.03
  -7   0   2  117.43    1.94
   7   0  -2  123.88    1.99
  -7   0   2  121.11    2.01
  -7   0   2  123.22    1.98
  -7   0   1   -0.10    0.03
   7   0  -1   -0.04    0.03
  -7   0   1   -0.05    0.03
  -7   0   1   -0.08    0.01
   7   0   0   99.96    1.68
  -7   0   0   99.48    1.66
  -7   0   0  101.08    1.62
  -7   0   0  102.60    1.68
   7   0   1    0.00    0.02
  -7   0  -1    0.00    0.03
  -7   0  -1    0.03    0.08
   7   0   1   -0.03    0.04
   7   0   2  114.39    1.87
   7   0   2  111.04    1.91
  -7   0  -2  114.23    1.89
  -7   0  -2  117.04    1.88
  -7   0  -3   -0.01    0.03
   7   0   3    0.03    0.03
   7   0   3   -0.01    0.04
  -7   0  -3    0.02    0.04
   7   0   4    0.05    0.04
  -7   0  -4   -0.05    0.03
  -7   0  -4    0.01    0.03
   7   0   4   -0.01    0.04
  -7   0  -5    0.01    0.03
   7   0   5    0.06    0.04
  -7   0  -5   -0.04    0.04
   7   0   5    0.06    0.05
   7   0   6    5.47    0.48
  -7   0  -6    5.99    0.23
   7   0   6    5.54    0.22
  -7   0  -7    0.08    0.06
   7   0   7   -0.03    0.08
   7   0   7   -0.02    0.04
   7   0   8    0.12    0.11
   7   0   8    0.13    0.07
  -7   0  -8    0.17    0.07
  -7   0  -9   -0.02    0.05
   7   0   9   -0.04    0.13
   7   0   9    0.05    0.13
  -7   0 -10    0.24    0.09
   7   0  10    0.24    0.11
   7   0  10    0.30    0.20
   7   0  11   -0.01    0.06
  -7   0 -11    0.09    0.07
   7   0  11    0.06    0.07
   7   0  12    0.64    0.12
  -7   0 -12    0.82    0.13
  -7   0 -13   -0.10    0.06
   7   0  13   -0.01    0.08
   7   0  14   10.58    0.41
  -7   0 -14   10.09    0.41
  -7   1  17    0.31    0.11
   7   1 -17    0.63    0.12
   7  -1 -17    0.65    0.13
  -7  -1  17    0.63    0.13
   7   1 -16    6.67    0.31
  -7   1  16    6.74    0.31
  -7  -1  16    6.71    0.32
   7  -1 -16    6.36    0.30
   7   1 -15    0.06    0.07
  -7   1  15    0.02    0.07
   7   1 -15   -0.02    0.06
  -7  -1  15    0.08    0.07
   7  -1 -15    0.00    0.06
   7   1 -14    4.23    0.21
   7   1 -14    4.10    0.22
  -7   1  14    4.38    0.23
   7  -1 -14    4.33    0.23
  -7  -1  14    4.35    0.23
  -7  -1  14    4.32    0.23
   7   1 -13    6.61    0.26
  -7   1  13    6.64    0.28
  -7   1  13    7.64    0.29
   7  -1 -13    6.47    0.24
  -7  -1  13    6.50    0.28
  -7  -1  13    6.14    0.27
   7   1 -12    0.34    0.08
  -7   1  12    0.31    0.08
  -7   1  12    0.36    0.08
   7  -1 -12    0.27    0.13
  -7  -1  12    0.27    0.08
  -7  -1  12    0.21    0.07
   7   1 -11    0.43    0.08
  -7   1  11    0.71    0.10
  -7   1  11    0.45    0.09
  -7  -1  11    0.67    0.10
  -7  -1  11    0.76    0.10
   7  -1 -11    0.55    0.08
   7   1 -10   22.77    0.51
  -7   1  10   21.93    0.51
  -7   1  10   21.35    0.51
   7  -1 -10   21.54    0.50
  -7  -1  10   22.50    0.52
  -7  -1  10   21.97    0.52
  -7   1   9    5.44    0.20
  -7   1   9    5.31    0.21
   7   1  -9    5.34    0.20
  -7  -1   9    5.53    0.21
   7  -1  -9    5.12    0.19
  -7  -1   9    5.34    0.20
   7  -1  -9    5.16    0.15
  -7   1   8   14.50    0.36
  -7   1   8   14.12    0.34
   7   1  -8   13.74    0.73
  -7  -1   8   14.19    0.35
   7  -1  -8   13.92    0.35
   7  -1  -8   13.77    0.42
  -7  -1   8   14.16    0.36
  -7   1   7   13.22    0.31
  -7   1   7   13.11    0.33
   7   1  -7   13.08    0.34
   7   1  -7   13.16    0.24
  -7  -1   7   13.12    0.33
   7  -1  -7   12.97    0.33
   7  -1  -7   12.88    0.55
  -7  -1   7   13.03    0.32
   7   1  -6    0.46    0.13
   7   1  -6    0.59    0.05
  -7   1   6    0.56    0.07
  -7   1   6    0.53    0.06
   7  -1  -6    0.52    0.07
  -7  -1   6    0.64    0.06
  -7  -1   6    0.53    0.07
   7  -1  -6    0.54    0.05
  -7   1   5    2.66    0.10
   7   1  -5    2.79    0.10
  -7   1   5    2.90    0.13
   7   1  -5    2.80    0.13
  -7   1   5    2.97    0.13
  -7  -1   5    2.77    0.11
  -7  -1   5    2.80    0.13
   7  -1  -5    2.83    0.11
   7   1  -4   15.73    0.32
  -7   1   4   15.26    0.34
   7   1  -4   15.67    0.35
  -7   1   4   15.47    0.30
  -7   1   4   15.68    0.36
   7  -1  -4   16.31    0.34
  -7  -1   4   15.98    0.35
  -7  -1   4   15.85    0.32
  -7   1   3   66.02    1.15
  -7   1   3   65.58    1.06
  -7   1   3   64.61    1.12
   7   1  -3   64.47    1.13
   7   1  -3   64.24    1.10
  -7  -1   3   65.04    1.12
   7  -1  -3   66.39    1.12
  -7  -1   3   66.75    1.09
  -7   1   2   50.88    0.89
  -7   1   2   51.17    0.91
   7   1  -2   49.63    0.90
   7   1  -2   50.70    0.89
  -7  -1   2   51.35    0.90
   7  -1  -2   51.73    0.90
  -7  -1   2   51.25    0.86
   7   1  -1   17.54    0.37
   7   1  -1   17.03    0.36
  -7   1   1   17.15    0.37
  -7   1   1   17.43    0.37
  -7  -1   1   17.35    0.37
   7  -1  -1   16.98    0.38
  -7  -1   1   17.45    0.32
   7   1   0   20.72    0.44
  -7   1   0   20.93    0.43
  -7   1   0   20.56    0.43
   7   1   0   21.02    0.43
   7  -1   0   21.10    0.35
   7  -1   0   21.40    0.45
  -7  -1   0   21.68    0.64
  -7  -1   0   20.30    0.43
   7   1   1   65.84    1.11
   7   1   1   65.46    1.15
  -7   1  -1   64.96    1.13
  -7   1  -1   64.57    1.63
  -7  -1  -1   65.38    1.20
  -7  -1  -1   66.25    1.11
   7  -1   1   66.30    1.08
  -7  -1  -1   65.86    1.11
   7  -1   1   66.39    1.16
  -7   1  -2    9.27    0.25
  -7   1  -2    9.24    0.49
   7   1   2    9.35    0.22
   7   1   2    9.19    0.26
   7  -1   2    9.16    0.21
  -7  -1  -2    9.41    0.22
   7  -1   2    9.62    0.27
  -7  -1  -2    9.30    0.26
  -7   1  -3    0.75    0.08
  -7   1  -3    0.75    0.07
   7   1   3    0.71    0.08
   7   1   3    0.69    0.06
   7  -1   3    0.68    0.06
  -7  -1  -3    0.65    0.08
   7  -1   3    0.80    0.08
  -7  -1  -3    0.68    0.05
   7   1   4    6.52    0.20
  -7   1  -4    6.25    0.18
  -7   1  -4    6.04    0.21
   7   1   4    5.95    0.21
   7  -1   4    6.20    0.18
  -7  -1  -4    6.33    0.16
   7  -1   4    6.61    0.22
   7   1   5    5.09    0.18
  -7   1  -5    4.99    0.20
   7   1   5    5.13    0.20
  -7   1  -5    4.73    0.16
  -7  -1  -5    4.81    0.27
   7  -1   5    4.87    0.17
   7  -1   5    4.77    0.19
  -7   1  -6   31.88    0.61
   7   1   6   31.07    0.67
  -7   1  -6   32.44    0.67
   7   1   6   31.29    0.65
  -7  -1  -6   30.66    0.67
   7  -1   6   31.61    0.67
   7  -1   6   32.21    0.64
   7   1   7    0.19    0.06
   7   1   7    0.19    0.06
  -7   1  -7    0.22    0.07
   7  -1   7    0.12    0.06
   7  -1   7    0.17    0.06
  -7  -1  -7    0.15    0.06
   7   1   8   18.79    0.49
  -7   1  -8   18.99    0.49
   7   1   8   18.85    0.47
   7  -1   8   18.94    0.47
  -7  -1  -8   19.64    0.50
   7  -1   8   18.80    0.48
   7   1   9    1.61    0.14
   7   1   9    1.69    0.14
  -7   1  -9    1.50    0.14
   7  -1   9    1.89    0.14
   7  -1   9    1.76    0.13
  -7  -1  -9    1.60    0.15
   7   1  10   -0.02    0.06
  -7   1 -10    0.03    0.07
   7   1  10    0.05    0.06
   7  -1  10    0.04    0.06
   7  -1  10   -0.02    0.05
  -7  -1 -10    0.04    0.06
   7   1  11    1.54    0.15
   7   1  11    1.45    0.40
  -7   1 -11    1.19    0.14
   7  -1  11    1.40    0.14
  -7  -1 -11    1.31    0.14
   7  -1  11    1.42    0.19
   7   1  12    0.86    0.13
  -7   1 -12    0.57    0.12
   7   1  12    0.88    0.13
   7  -1  12    0.79    0.12
  -7  -1 -12    0.69    0.12
   7   1  13    0.47    0.11
  -7   1 -13    0.19    0.09
  -7  -1 -13    0.24    0.10
   7  -1  13    0.26    0.10
  -7   2  17    2.78    0.22
   7   2 -17    2.73    0.21
  -7  -2  17    2.71    0.22
   7  -2 -17    2.95    0.21
  -7   2  16   19.41    0.57
   7   2 -16   18.81    0.56
   7  -2 -16   19.61    2.12
  -7  -2  16   19.07    0.59
   7   2 -15    8.37    0.32
   7   2 -15    8.60    0.34
  -7   2  15    8.47    0.41
  -7  -2  15    8.71    0.35
   7  -2 -15    8.05    0.33
   7   2 -14   10.74    0.35
   7   2 -14    9.31    0.35
  -7   2  14   10.42    0.57
  -7  -2  14    9.27    0.35
   7  -2 -14   10.33    0.36
  -7  -2  14   10.27    0.37
  -7   2  13    0.13    0.08
   7   2 -13    0.31    0.08
  -7   2  13    0.28    0.08
  -7  -2  13    0.18    0.07
  -7  -2  13    0.26    0.08
   7  -2 -13    0.32    0.08
  -7   2  12    7.02    0.27
  -7   2  12    6.79    0.27
   7   2 -12    6.98    0.26
   7  -2 -12    7.30    0.28
  -7  -2  12    7.11    0.28
  -7  -2  12    7.25    0.28
   7   2 -11    8.71    0.29
  -7   2  11    8.58    0.29
  -7   2  11    8.87    0.30
  -7  -2  11    8.68    0.30
  -7  -2  11    8.79    0.30
   7  -2 -11    8.66    0.27
   7   2 -10    8.23    0.27
  -7   2  10    8.45    0.27
  -7   2  10    8.13    0.27
   7  -2 -10    7.76    0.25
  -7  -2  10    7.82    0.28
  -7  -2  10    7.74    0.27
  -7   2   9   31.62    0.66
   7   2  -9   30.31    0.66
  -7   2   9   31.47    0.60
  -7   2   9   30.52    0.65
  -7  -2   9   30.92    0.65
   7  -2  -9   31.09    0.64
  -7  -2   9   30.70    0.66
   7   2  -8    1.71    0.12
  -7   2   8    1.64    0.14
  -7   2   8    1.75    0.11
   7  -2  -8    1.50    0.10
  -7  -2   8    1.57    0.11
   7  -2  -8    1.68    0.09
  -7  -2   8    1.73    0.11
   7   2  -7    4.25    0.18
  -7   2   7    4.77    0.17
  -7   2   7    4.67    0.16
  -7   2   7    4.67    0.18
  -7  -2   7    4.22    0.17
   7  -2  -7    4.50    0.15
  -7  -2   7    4.61    0.17
  -7   2   6    0.17    0.04
  -7   2   6    0.26    0.05
   7   2  -6    0.29    0.04
   7   2  -6    0.21    0.05
  -7   2   6    0.29    0.05
  -7  -2   6    0.30    0.05
   7  -2  -6    0.32    0.05
  -7  -2   6    0.22    0.05
   7   2  -5    8.64    0.27
  -7   2   5    9.28    0.26
  -7   2   5    8.99    0.21
  -7   2   5    8.95    0.24
   7   2  -5    9.29    0.21
  -7  -2   5    9.07    0.25
  -7  -2   5    9.27    0.24
   7  -2  -5    8.88    0.23
   7   2  -4    6.60    0.21
  -7   2   4    6.78    0.21
  -7   2   4    6.67    0.16
  -7   2   4    7.00    0.20
   7  -2  -4    6.51    0.19
  -7  -2   4    6.61    0.19
  -7  -2   4    6.51    0.20
   7   2  -3    4.87    0.15
   7   2  -3    4.80    0.16
  -7   2   3    4.71    0.16
   7  -2  -3    4.67    0.16
   7  -2  -3    4.82    0.11
  -7  -2   3    4.75    0.15
  -7  -2   3    4.78    0.16
  -7   2   2    7.74    0.21
  -7   2   2    7.45    0.22
   7   2  -2    7.62    0.21
   7   2  -2    7.53    0.21
   7  -2  -2    7.62    0.22
  -7  -2   2    7.76    0.22
   7  -2  -2    7.63    0.14
  -7  -2   2    7.59    0.19
  -7   2   1    1.82    0.09
   7   2  -1    1.61    0.16
   7   2  -1    1.84    0.10
  -7   2   1    1.81    0.10
   7  -2  -1    1.72    0.05
  -7  -2   1    1.60    0.10
   7  -2  -1    1.75    0.10
  -7  -2   1    1.66    0.10
   7   2   0  112.64    1.83
   7   2   0  112.30    1.85
  -7   2   0  111.15    1.89
  -7   2   0  112.94    1.82
   7  -2   0  109.68    1.86
   7  -2   0  107.40    1.78
  -7  -2   0  110.01    1.83
  -7  -2   0  112.57    1.84
   7   2   1    5.36    0.15
   7   2   1    5.30    0.18
  -7   2  -1    5.35    0.17
  -7   2  -1    5.31    0.18
   7  -2   1    5.29    0.19
  -7  -2  -1    5.49    0.16
  -7  -2  -1    4.89    0.22
   7  -2   1    5.19    0.13
   7   2   2   11.75    0.34
   7   2   2   10.48    0.23
  -7   2  -2   10.28    0.27
  -7   2  -2   10.47    0.27
   7  -2   2   10.40    0.29
  -7  -2  -2   10.50    0.28
   7  -2   2   10.07    0.23
  -7  -2  -2   10.57    0.26
  -7   2  -3    6.47    0.23
   7   2   3    6.38    0.20
   7   2   3    6.20    0.15
  -7   2  -3    6.53    0.22
   7   2   3    6.41    0.22
   7  -2   3    6.73    0.22
  -7  -2  -3    6.45    0.22
   7  -2   3    6.11    0.17
  -7   2  -4    0.97    0.08
  -7   2  -4    0.86    0.09
   7   2   4    0.94    0.08
   7   2   4    0.77    0.19
  -7  -2  -4    0.98    0.10
   7  -2   4    1.00    0.08
   7  -2   4    0.86    0.09
  -7   2  -5   25.42    0.52
   7   2   5   25.66    1.11
   7   2   5   24.68    0.57
  -7   2  -5   25.55    0.59
   7  -2   5   25.08    0.56
  -7  -2  -5   24.96    0.56
   7  -2   5   25.77    0.53
   7   2   6    3.10    0.16
  -7   2  -6    3.09    0.16
   7   2   6    3.16    0.17
  -7   2  -6    3.18    0.14
   7  -2   6    3.17    0.15
  -7  -2  -6    3.28    0.17
   7  -2   6    3.05    0.16
   7   2   7    1.77    0.14
   7   2   7    1.89    0.13
  -7   2  -7    1.94    0.14
  -7  -2  -7    1.73    0.14
   7  -2   7    1.71    0.13
   7  -2   7    1.75    0.12
   7   2   8   13.24    0.38
   7   2   8   13.04    0.40
  -7   2  -8   13.04    0.39
  -7  -2  -8   14.04    0.41
   7  -2   8   14.00    0.39
   7  -2   8   13.61    0.38
   7   2   9   13.28    0.40
  -7   2  -9   12.64    0.39
   7   2   9   12.76    0.40
   7  -2   9   12.46    0.38
   7  -2   9   13.41    0.39
  -7  -2  -9   13.23    0.41
  -7   2 -10   34.44    0.77
   7   2  10   35.51    0.79
   7   2  10   33.42    0.78
   7  -2  10   35.10    0.77
   7  -2  10   34.05    0.76
  -7  -2 -10   33.41    0.78
   7   2  11   16.15    0.49
   7   2  11   16.87    0.49
  -7   2 -11   17.68    0.50
   7  -2  11   16.71    0.49
  -7  -2 -11   16.82    0.50
   7   2  12   14.73    0.46
  -7   2 -12   14.78    0.47
   7   2  12   14.60    0.47
  -7  -2 -12   14.03    0.47
   7  -2  12   14.39    0.46
   7   2  13    0.06    0.09
  -7   2 -13   -0.03    0.07
  -7  -2 -13    0.06    0.08
   7  -2  13    0.09    0.07
   7   3 -17    0.23    0.09
  -7   3  17    0.12    0.09
   7  -3 -17    0.10    0.09
  -7  -3  17    0.02    0.09
  -7   3  16    5.79    0.29
   7   3 -16    5.08    0.27
   7   3 -16    5.26    0.26
  -7  -3  16    5.16    0.29
   7  -3 -16    4.81    0.26
  -7   3  15    0.93    0.14
   7   3 -15    0.64    0.11
   7   3 -15    0.51    0.16
   7  -3 -15    0.40    1.24
  -7  -3  15    0.79    0.13
   7   3 -14    0.14    0.07
   7   3 -14    0.05    0.07
  -7   3  14    0.26    0.08
  -7  -3  14    0.17    0.07
   7  -3 -14    0.23    0.08
  -7  -3  14    0.05    0.06
   7   3 -13    1.64    0.14
  -7   3  13    1.70    0.15
   7  -3 -13    1.57    0.14
  -7  -3  13    1.53    0.15
  -7  -3  13    1.55    0.14
  -7   3  12    2.55    0.16
   7   3 -12    2.37    0.17
  -7   3  12    2.32    0.16
  -7  -3  12    2.37    0.17
   7  -3 -12    2.52    0.15
  -7  -3  12    2.22    0.16
  -7   3  11   17.21    0.46
  -7   3  11   17.88    0.46
   7   3 -11   17.39    0.47
   7  -3 -11   18.10    0.44
  -7  -3  11   18.38    0.49
  -7  -3  11   17.77    0.46
   7   3 -10    4.03    0.20
  -7   3  10    4.37    0.19
  -7   3  10    4.22    0.19
  -7   3  10    4.51    0.17
   7  -3 -10    4.09    0.18
  -7  -3  10    4.05    0.20
  -7  -3  10    4.14    0.19
  -7   3   9    6.08    0.22
  -7   3   9    6.17    0.20
   7   3  -9    5.79    0.23
  -7   3   9    6.19    0.22
  -7   3   9    6.08    0.22
  -7  -3   9    6.04    0.23
  -7  -3   9    5.96    0.22
   7  -3  -9    6.10    0.22
  -7   3   8   14.03    0.35
   7   3  -8   13.93    0.37
  -7   3   8   13.62    0.33
  -7   3   8   14.23    0.36
  -7   3   8   14.33    0.36
  -7  -3   8   13.25    0.35
  -7  -3   8   13.47    0.37
  -7   3   7    2.01    0.11
  -7   3   7    2.22    0.11
   7   3  -7    2.13    0.13
  -7   3   7    2.09    0.12
  -7   3   7    2.23    0.13
  -7  -3   7    2.24    0.12
  -7  -3   7    2.17    0.13
  -7   3   6    0.21    0.05
  -7   3   6    0.13    0.04
  -7   3   6    0.13    0.05
   7   3  -6    0.19    0.05
   7   3  -6    0.15    0.03
  -7  -3   6    0.19    0.05
  -7  -3   6    0.16    0.05
   7  -3  -6    0.11    0.04
   7   3  -5    2.66    0.11
   7   3  -5    2.68    0.13
  -7   3   5    2.76    0.11
  -7   3   5    2.85    0.12
  -7   3   5    2.83    0.14
   7  -3  -5    2.77    0.13
  -7  -3   5    2.72    0.13
  -7  -3   5    2.56    0.13
  -7   3   4    0.79    0.08
  -7   3   4    0.89    0.07
   7   3  -4    0.87    0.07
   7   3  -4    0.86    0.08
   7  -3  -4    0.81    0.06
   7  -3  -4    0.94    0.08
  -7  -3   4    0.79    0.08
  -7  -3   4    0.74    0.07
  -7   3   3    5.00    0.18
  -7   3   3    5.12    0.16
   7   3  -3    5.47    0.17
   7   3  -3    5.30    0.18
  -7  -3   3    5.30    0.17
  -7  -3   3    5.06    0.17
   7  -3  -3    5.09    0.14
   7  -3  -3    5.21    0.18
   7   3  -2   15.46    0.35
  -7   3   2   15.58    0.33
   7   3  -2   16.52    0.35
  -7   3   2   14.99    0.80
   7  -3  -2   15.39    0.30
  -7  -3   2   15.76    0.35
  -7  -3   2   15.44    0.35
   7  -3  -2   15.14    0.36
  -7   3   1    7.81    0.21
  -7   3   1    7.47    0.41
   7   3  -1    7.83    0.25
   7   3  -1    8.05    0.22
   7  -3  -1    7.73    0.17
  -7  -3   1    7.74    0.22
   7  -3  -1    7.81    0.24
  -7  -3   1    7.96    0.23
  -7   3   0    3.46    0.15
   7   3   0    3.26    0.14
  -7   3   0    3.58    0.13
   7   3   0    3.29    0.12
   7  -3   0    3.38    0.10
  -7  -3   0    3.35    0.14
   7  -3   0    3.45    0.15
  -7  -3   0    3.45    0.13
   7   3   1    3.67    0.16
  -7   3  -1    3.53    0.18
   7   3   1    3.86    0.13
  -7   3  -1    3.72    0.14
  -7  -3  -1    3.78    0.15
   7  -3   1    3.57    0.16
  -7  -3  -1    3.85    0.16
   7  -3   1    3.94    0.12
   7   3   2    1.59    0.11
   7   3   2    1.47    0.07
  -7   3  -2    1.51    0.10
  -7   3  -2    1.52    0.11
   7  -3   2    1.64    0.08
  -7  -3  -2    1.57    0.10
   7  -3   2    1.42    0.11
  -7  -3  -2    1.52    0.10
  -7   3  -3    2.26    0.13
  -7   3  -3    2.15    0.12
   7   3   3    1.99    0.13
   7  -3   3    2.42    0.11
  -7  -3  -3    2.23    0.12
   7  -3   3    2.28    0.14
  -7  -3  -3    2.38    0.13
  -7   3  -4   58.88    1.05
   7   3   4   55.24    1.77
  -7   3  -4   58.16    1.07
  -7  -3  -4   58.39    1.08
   7  -3   4   58.75    1.09
   7  -3   4   60.58    1.05
  -7  -3  -4   57.26    1.07
  -7   3  -5    3.12    0.15
  -7   3  -5    3.41    0.16
   7   3   5    3.30    0.16
   7   3   5    3.06    0.17
   7  -3   5    3.49    0.15
  -7  -3  -5    3.07    0.16
   7  -3   5    3.36    0.17
  -7   3  -6   16.23    0.40
   7   3   6   16.28    0.44
  -7   3  -6   16.19    0.41
   7   3   6   17.06    0.43
   7  -3   6   16.64    0.40
  -7  -3  -6   17.06    1.02
   7  -3   6   16.42    0.43
   7   3   7    1.58    0.13
  -7   3  -7    1.32    0.12
   7   3   7    1.45    0.12
  -7   3  -7    1.32    0.11
   7  -3   7    1.41    0.12
  -7  -3  -7    1.77    0.14
   7  -3   7    1.57    0.13
   7   3   8    0.56    0.10
   7   3   8    0.49    0.10
  -7   3  -8    0.59    0.10
   7  -3   8    0.66    0.10
  -7  -3  -8    0.83    0.11
   7  -3   8    0.68    0.10
   7   3   9    2.14    0.40
   7   3   9    1.91    0.16
  -7   3  -9    2.13    0.16
  -7  -3  -9    2.37    0.17
   7  -3   9    2.04    0.15
   7  -3   9    2.18    0.15
   7   3  10    0.99    0.12
  -7   3 -10    0.73    0.11
   7   3  10    0.94    0.13
   7  -3  10    1.05    0.12
  -7  -3 -10    0.73    0.12
   7  -3  10    0.93    0.12
   7   3  11    1.85    0.16
  -7   3 -11    1.75    0.16
   7   3  11    1.90    0.16
  -7  -3 -11    2.05    0.17
   7  -3  11    1.74    0.16
  -7   3 -12    0.78    0.13
   7   3  12    0.65    0.12
   7   3  12    0.84    0.13
  -7  -3 -12    0.90    0.14
  -7   3 -13    0.19    0.10
   7   3  13    0.03    0.08
   7   3  13    0.21    0.10
  -7  -3 -13    0.10    0.09
   7   4 -16    6.03    0.29
   7   4 -16    6.33    0.30
  -7   4  16    6.15    0.31
  -7  -4  16    6.65    0.32
   7  -4 -16    6.07    0.29
   7   4 -15    5.74    0.28
   7   4 -15    6.40    0.34
  -7   4  15    6.44    0.30
   7  -4 -15    6.04    0.28
  -7  -4  15    6.09    0.30
   7   4 -14    7.22    0.29
  -7   4  14    6.45    0.30
   7   4 -14    6.69    0.29
  -7  -4  14    6.56    0.31
   7  -4 -14    6.62    0.28
  -7   4  13    6.27    0.28
   7   4 -13    5.78    0.27
  -7  -4  13    6.04    0.26
   7  -4 -13    6.22    0.26
  -7  -4  13    6.43    0.29
   7   4 -12    6.12    0.26
  -7   4  12    6.42    0.27
  -7  -4  12    6.31    0.28
  -7  -4  12    6.08    0.26
   7  -4 -12    6.27    0.25
  -7   4  11    2.89    0.16
  -7   4  11    2.83    0.17
  -7   4  11    2.89    0.17
   7   4 -11    3.01    0.18
  -7  -4  11    2.67    0.17
   7  -4 -11    2.92    0.15
  -7  -4  11    2.71    0.18
  -7   4  10   51.37    0.99
  -7   4  10   52.55    0.98
  -7   4  10   51.32    1.01
   7   4 -10   50.63    1.04
  -7   4  10   53.10    0.99
  -7  -4  10   51.39    1.05
  -7  -4  10   50.65    0.99
  -7   4   9    6.45    0.23
  -7   4   9    6.17    0.23
  -7   4   9    6.29    0.23
   7   4  -9    5.90    0.24
  -7   4   9    6.33    0.22
  -7  -4   9    5.91    0.25
  -7  -4   9    6.13    0.23
   7   4  -8    7.12    0.27
  -7   4   8    7.71    0.24
  -7   4   8    7.73    0.25
  -7   4   8    7.95    0.25
  -7   4   8    8.14    0.25
  -7  -4   8    7.45    0.25
  -7  -4   8    7.64    0.27
  -7   4   7    0.06    0.04
  -7   4   7    0.04    0.04
   7   4  -7    0.00    0.04
  -7   4   7    0.07    0.04
  -7   4   7    0.04    0.04
  -7  -4   7   -0.05    0.03
  -7  -4   7    0.02    0.05
   7   4  -6    8.58    0.28
  -7   4   6    8.53    0.24
  -7   4   6    8.68    0.32
  -7   4   6    8.79    0.27
  -7  -4   6    8.87    0.25
  -7  -4   6    8.50    0.27
   7  -4  -6    8.76    0.24
   7   4  -5   45.15    0.80
  -7   4   5   46.00    0.82
  -7   4   5   44.91    0.87
   7   4  -5   45.48    0.88
  -7  -4   5   45.43    0.83
  -7  -4   5   45.32    0.88
   7  -4  -5   45.52    0.86
   7  -4  -5   46.35    0.83
  -7   4   4    3.54    0.16
   7   4  -4    3.41    0.15
   7   4  -4    3.30    0.13
  -7   4   4    3.34    0.13
  -7  -4   4    3.17    0.15
  -7  -4   4    3.30    0.13
   7  -4  -4    3.34    0.12
   7  -4  -4    3.18    0.15
   7   4  -3    0.38    0.06
  -7   4   3    0.42    0.06
  -7   4   3    0.30    0.16
   7   4  -3    0.44    0.07
  -7  -4   3    0.42    0.07
   7  -4  -3    0.31    0.05
   7  -4  -3    0.44    0.07
  -7  -4   3    0.31    0.06
  -7   4   2    0.21    0.04
   7   4  -2    0.21    0.05
   7   4  -2    0.27    0.06
  -7   4   2    0.22    0.06
   7  -4  -2    0.20    0.05
  -7  -4   2    0.19    0.09
  -7  -4   2    0.15    0.04
   7  -4  -2    0.23    0.04
  -7   4   1    2.20    0.13
   7   4  -1    1.66    0.11
   7   4  -1    1.90    0.11
  -7   4   1    1.63    0.09
  -7  -4   1    1.74    0.10
  -7  -4   1    1.99    0.11
   7  -4  -1    1.53    0.10
   7  -4  -1    1.75    0.12
  -7   4   0    9.88    0.25
   7   4   0   10.11    0.25
   7   4   0   10.16    0.29
  -7   4   0    9.78    0.29
   7  -4   0    9.97    0.24
  -7  -4   0    9.89    0.26
  -7  -4   0   10.15    0.28
   7   4   1    1.22    0.08
  -7   4  -1    1.01    0.08
   7   4   1    1.09    0.10
  -7   4  -1    1.00    0.10
   7  -4   1    1.14    0.10
   7  -4   1    1.18    0.08
  -7  -4  -1    1.05    0.09
  -7  -4  -1    0.98    0.09
   7   4   2    1.34    0.07
  -7   4  -2    1.30    0.09
  -7   4  -2    1.41    0.11
   7   4   2    1.12    0.10
  -7  -4  -2    1.43    0.10
   7  -4   2    1.13    0.10
   7  -4   2    1.16    0.08
  -7  -4  -2    1.38    0.22
  -7   4  -3   16.12    0.36
   7   4   3   15.77    0.42
  -7   4  -3   16.03    0.40
   7  -4   3   15.39    0.41
  -7  -4  -3   16.41    0.40
   7  -4   3   16.80    0.37
  -7  -4  -3   15.85    0.39
   7   4   4   37.74    0.79
  -7   4  -4   38.68    1.24
  -7   4  -4   37.54    0.77
  -7  -4  -4   37.72    0.75
  -7  -4  -4   38.63    0.77
   7  -4   4   36.73    0.73
   7  -4   4   38.48    0.78
   7   4   5    0.47    0.09
  -7   4  -5    0.30    0.07
  -7   4  -5    0.30    0.07
  -7  -4  -5    0.43    0.08
  -7  -4  -5    0.22    0.07
   7  -4   5    0.23    0.07
   7  -4   5    0.46    0.08
  -7   4  -6   36.45    0.76
   7   4   6   34.55    0.78
  -7   4  -6   36.97    0.74
   7  -4   6   36.15    0.77
  -7  -4  -6   37.04    0.78
  -7  -4  -6   36.80    0.77
   7  -4   6   37.69    0.76
   7   4   7    4.28    0.22
  -7   4  -7    4.14    0.23
  -7   4  -7    4.40    0.20
   7   4   7    4.01    0.20
   7  -4   7    4.83    0.20
   7  -4   7    4.04    0.20
  -7  -4  -7    3.79    0.45
   7   4   8    0.38    0.09
  -7   4  -8    0.35    0.08
   7   4   8    0.42    0.26
  -7   4  -8    0.40    0.08
  -7  -4  -8    0.40    0.09
   7  -4   8    0.61    0.10
   7  -4   8    0.69    0.11
   7   4   9    3.99    0.22
   7   4   9    3.88    0.22
  -7   4  -9    3.92    0.20
   7  -4   9    4.10    0.21
  -7  -4  -9    4.16    0.22
   7  -4   9    4.05    0.21
   7   4  10    3.24    0.21
   7   4  10    3.37    0.21
  -7   4 -10    3.30    0.20
  -7  -4 -10    3.15    0.20
   7  -4  10    3.43    0.21
   7   4  11   13.11    0.44
  -7   4 -11   13.30    0.42
   7   4  11   12.89    0.43
  -7  -4 -11   12.36    0.42
   7   4  12    0.68    0.13
  -7   4 -12    0.78    0.14
   7   4  12    0.88    0.14
  -7  -4 -12    1.11    0.15
   7   5 -16    2.10    0.20
   7   5 -16    1.53    1.23
  -7   5  16    2.09    0.19
  -7  -5  16    1.82    0.19
   7  -5 -16    2.18    0.18
  -7   5  15    2.85    0.21
   7   5 -15    2.53    0.20
   7   5 -15    3.11    0.21
  -7  -5  15    2.33    0.20
   7  -5 -15    2.47    0.19
  -7   5  14    0.11    0.15
   7   5 -14   -0.11    0.05
   7   5 -14   -0.04    0.06
   7  -5 -14    0.01    0.06
  -7  -5  14   -0.10    0.07
   7   5 -13    4.98    0.25
  -7   5  13    5.03    0.33
  -7  -5  13    5.32    0.24
   7  -5 -13    5.12    1.77
  -7  -5  13    5.38    0.27
   7   5 -12    2.92    0.19
  -7   5  12    2.90    0.19
  -7  -5  12    3.08    0.18
   7  -5 -12    2.86    0.17
  -7  -5  12    2.96    0.19
  -7   5  11   22.71    0.57
  -7   5  11   22.71    0.54
   7   5 -11   21.77    0.58
  -7  -5  11   21.48    0.59
   7  -5 -11   23.18    0.54
  -7  -5  11   22.36    0.54
  -7   5  10    0.21    0.07
  -7   5  10    0.18    0.06
  -7   5  10    0.14    0.06
  -7   5  10    0.20    0.07
   7   5 -10    0.14    0.06
  -7  -5  10    0.08    0.07
  -7  -5  10    0.15    0.06
   7   5  -9   20.62    0.54
  -7   5   9   21.20    0.51
  -7   5   9   21.47    0.52
  -7   5   9   21.74    0.49
  -7   5   9   21.87    0.51
  -7  -5   9   21.39    0.50
  -7  -5   9   20.16    0.54
   7   5  -8   -0.06    0.05
  -7   5   8    0.07    0.05
  -7   5   8    0.01    0.05
  -7   5   8    0.00    0.05
  -7  -5   8    0.00    0.04
   7  -5  -8   -0.03    0.04
  -7  -5   8    0.00    0.05
  -7   5   7    1.64    0.12
   7   5  -7    1.70    0.13
  -7   5   7    1.60    0.12
  -7   5   7    1.96    0.12
  -7  -5   7    1.62    0.11
  -7  -5   7    1.89    0.19
   7  -5  -7    1.79    0.12
  -7   5   6    2.96    0.13
   7   5  -6    2.54    0.15
  -7   5   6    2.72    0.19
  -7   5   6    2.79    0.15
   7  -5  -6    3.01    0.14
  -7  -5   6    2.97    0.16
  -7  -5   6    2.58    0.13
  -7   5   5    9.10    0.28
  -7   5   5    9.08    0.28
  -7   5   5    9.29    0.24
   7   5  -5    8.47    0.28
   7   5  -5    8.84    0.23
  -7  -5   5    9.08    0.29
   7  -5  -5    8.57    0.25
  -7  -5   5    9.34    0.25
   7  -5  -5    8.55    0.28
   7   5  -4    0.63    0.08
  -7   5   4    0.68    0.24
  -7   5   4    0.69    0.07
   7   5  -4    0.45    0.07
   7  -5  -4    0.60    0.07
   7  -5  -4    0.55    0.08
  -7  -5   4    0.48    0.07
  -7  -5   4    0.63    0.08
  -7   5   3   39.09    0.80
   7   5  -3   40.26    0.76
  -7   5   3   40.97    0.72
   7   5  -3   39.53    0.79
   7  -5  -3   40.12    0.75
  -7  -5   3   41.00    0.75
  -7  -5   3   41.40    0.81
   7  -5  -3   40.26    0.81
  -7   5   2    0.19    0.04
   7   5  -2    0.15    0.05
   7   5  -2    0.16    0.05
  -7   5   2    0.16    0.06
   7  -5  -2    0.29    0.06
   7  -5  -2    0.24    0.05
  -7  -5   2    0.17    0.05
  -7  -5   2    0.25    0.09
  -7   5   1   50.11    0.98
  -7   5   1   51.42    0.87
   7   5  -1   51.02    0.95
   7   5  -1   50.80    0.93
  -7  -5   1   51.22    0.91
  -7  -5   1   49.81    0.97
   7  -5  -1   50.58    0.97
   7  -5  -1   50.35    0.91
  -7   5   0    2.26    0.14
   7   5   0    2.52    0.14
  -7   5   0    2.31    0.10
   7   5   0    2.53    0.12
   7  -5   0    2.27    0.11
  -7  -5   0    2.30    0.12
  -7  -5   0    2.25    0.13
   7  -5   0    2.37    0.14
  -7   5  -1   15.86    0.34
   7   5   1   15.74    0.40
   7   5   1   15.79    0.35
  -7   5  -1   15.29    0.41
   7  -5   1   14.92    0.40
  -7  -5  -1   15.47    0.40
   7  -5   1   16.40    0.36
  -7  -5  -1   15.63    0.37
   7   5   2    1.77    0.13
  -7   5  -2    1.78    0.13
   7  -5   2    1.80    0.13
  -7  -5  -2    1.70    0.12
   7  -5   2    1.72    0.11
  -7  -5  -2    1.69    0.11
   7   5   3    0.26    0.07
  -7   5  -3    0.20    0.06
   7  -5   3    0.37    0.08
   7  -5   3    0.35    0.06
  -7  -5  -3    0.31    0.07
  -7  -5  -3    0.36    0.07
  -7   5  -4    4.63    0.21
   7   5   4    4.73    0.22
  -7  -5  -4    4.82    0.21
   7  -5   4    4.64    0.21
   7  -5   4    4.93    0.19
  -7  -5  -4    4.75    0.20
  -7   5  -5   -0.01    0.05
   7   5   5    0.11    0.06
   7  -5   5   -0.02    0.05
  -7  -5  -5    0.05    0.06
  -7  -5  -5    0.09    0.05
   7  -5   5    0.01    0.04
   7   5   6    3.72    0.21
  -7   5  -6    3.64    0.19
   7  -5   6    3.78    0.20
  -7  -5  -6    3.56    0.18
  -7  -5  -6    3.92    0.20
   7  -5   6    4.09    0.19
   7   5   7    0.58    0.10
  -7   5  -7    0.55    0.09
   7  -5   7    0.44    0.09
   7  -5   7    0.50    0.10
  -7  -5  -7    0.37    0.09
  -7  -5  -7    0.44    0.09
  -7   5  -8    0.01    0.06
   7   5   8    0.07    0.06
   7  -5   8    0.13    0.07
   7  -5   8    0.09    0.06
  -7  -5  -8   -0.01    0.06
  -7  -5  -8    0.11    0.06
   7   5   9    7.36    0.32
  -7   5  -9    8.27    0.31
  -7  -5  -9    7.74    0.77
  -7  -5  -9    7.92    0.32
   7   5  10    1.11    0.14
   7   5  10    1.12    0.15
  -7  -5 -10    1.13    0.15
  -7  -5 -10    1.15    0.14
   7   5  11    8.14    0.35
   7   5  11    7.51    0.33
  -7  -5 -11    8.38    0.34
   7   5  12    0.09    0.08
   7   5  12    0.20    0.09
  -7  -5 -12    0.01    0.08
   7   6 -15    0.23    0.14
  -7   6  15    0.15    0.09
  -7  -6  15    0.30    0.11
   7   6 -14    0.01    0.08
  -7   6  14   -0.22    0.06
  -7  -6  14    0.16    0.08
  -7   6  13    5.38    0.27
   7   6 -13    5.63    0.28
  -7  -6  13    4.83    0.27
   7   6 -12    5.52    0.28
  -7   6  12    5.58    0.26
  -7   6  12    5.42    0.25
  -7  -6  12    5.10    0.27
  -7   6  11    1.38    0.14
  -7   6  11    1.60    0.14
   7   6 -11    1.28    0.14
  -7  -6  11    1.30    0.14
   7  -6 -11    1.46    0.14
   7   6 -10    3.26    0.20
  -7   6  10    3.38    0.19
   7  -6 -10    3.53    0.19
  -7  -6  10    3.17    0.20
  -7   6   9   10.24    0.33
   7   6  -9    9.54    0.34
  -7   6   9    9.49    0.31
  -7  -6   9    9.02    0.34
   7  -6  -9    9.70    0.32
  -7   6   8    2.96    0.17
   7   6  -8    3.01    0.19
  -7   6   8    2.85    0.16
  -7  -6   8    3.09    0.16
   7  -6  -8    3.08    0.17
  -7  -6   8    2.56    0.18
  -7   6   7   61.61    1.17
   7   6  -7   61.52    1.20
  -7   6   7   60.98    1.17
   7  -6  -7   61.11    1.15
  -7  -6   7   60.82    1.21
  -7  -6   7   63.04    1.11
  -7   6   6    0.74    0.10
   7   6  -6    0.71    0.10
  -7   6   6    0.80    0.10
   7  -6  -6    0.70    0.09
  -7  -6   6    0.63    0.11
  -7  -6   6    0.60    0.08
   7   6  -5  107.43    1.91
   7   6  -5  105.91    1.87
  -7   6   5  109.16    3.03
  -7   6   5  106.94    2.76
   7  -6  -5  108.74    1.87
  -7  -6   5  109.88    1.80
  -7  -6   5  107.16    1.93
   7   6  -4    2.13    0.14
  -7   6   4    2.13    0.37
   7   6  -4    2.15    0.12
   7  -6  -4    2.16    0.15
  -7  -6   4    2.07    0.14
   7  -6  -4    2.23    0.13
  -7  -6   4    2.11    0.11
   7   6  -3   16.46    0.40
  -7   6   3   16.42    0.44
   7   6  -3   16.88    0.43
  -7  -6   3   16.73    0.37
   7  -6  -3   16.97    0.44
  -7  -6   3   16.32    0.44
   7  -6  -3   17.02    0.39
  -7   6   2    3.65    0.48
   7   6  -2    3.91    0.18
   7   6  -2    3.78    0.17
   7  -6  -2    3.72    0.19
  -7  -6   2    3.70    0.15
  -7  -6   2    3.79    0.18
   7  -6  -2    3.81    0.21
   7   6  -1   26.92    0.57
   7   6  -1   27.27    0.59
  -7   6   1   25.31    0.60
  -7  -6   1   26.53    0.61
   7  -6  -1   26.32    0.71
  -7  -6   1   27.06    0.54
   7  -6  -1   26.59    0.56
   7   6   0    8.43    0.25
   7   6   0    8.32    0.28
  -7   6   0    7.85    0.29
   7  -6   0    8.62    0.25
  -7  -6   0    8.26    0.30
  -7  -6   0    8.32    0.24
   7  -6   0    8.15    0.29
  -7   6  -1   41.49    0.87
   7   6   1   42.45    0.86
   7  -6   1   44.17    0.82
  -7  -6  -1   43.75    0.80
   7  -6   1   41.21    0.86
  -7  -6  -1   40.83    0.86
  -7   6  -2    0.13    0.06
   7   6   2    0.10    0.06
  -7  -6  -2    0.18    0.06
   7  -6   2    0.16    0.07
   7  -6   2    0.10    0.05
  -7  -6  -2    0.06    0.06
   7   6   3    9.83    0.33
  -7   6  -3   10.19    0.34
  -7  -6  -3    9.60    0.28
   7  -6   3    9.78    0.29
   7  -6   3    9.92    0.32
  -7  -6  -3    9.14    0.32
   7   6   4    1.19    0.13
  -7   6  -4    1.20    0.12
   7  -6   4    1.09    0.11
  -7  -6  -4    1.26    0.12
   7  -6   4    1.15    0.11
  -7  -6  -4    1.13    0.11
   7   6   5    2.27    0.17
  -7   6  -5    2.12    0.16
   7  -6   5    2.23    0.15
  -7  -6  -5    2.21    0.15
   7  -6   5    2.17    0.16
  -7  -6  -5    2.12    0.16
   7   6   6    4.66    0.24
  -7   6  -6    4.17    0.22
  -7  -6  -6    4.69    0.31
  -7  -6  -6    4.35    0.23
   7  -6   6    4.67    0.23
   7   6   7    1.31    0.14
  -7   6  -7    1.27    0.13
  -7  -6  -7    1.14    0.13
  -7  -6  -7    1.42    0.13
   7  -6   7    1.42    0.14
  -7   6  -8   12.68    0.41
   7   6   8   12.40    0.43
  -7  -6  -8   12.55    0.39
  -7  -6  -8   12.25    0.42
   7  -6   8   12.96    0.40
  -7   6  -9    3.85    0.22
   7   6   9    3.48    0.23
  -7  -6  -9    3.94    0.22
  -7  -6  -9    3.48    0.22
   7   6  10   11.07    0.65
  -7  -6 -10   10.00    0.37
  -7  -6 -10   10.31    0.39
   7   6  11    0.29    0.10
  -7  -6 -11    0.33    0.11
  -7  -6 -11    0.15    0.09
   7   7 -14    9.48    0.39
   7  -7 -14    8.98    0.37
  -7  -7  14    8.79    0.39
   7   7 -13    5.45    0.29
   7  -7 -13    4.81    0.26
  -7  -7  13    5.12    0.29
   7   7 -12    1.31    0.24
  -7   7  12    1.59    0.16
  -7  -7  12    1.32    0.17
   7  -7 -12    1.58    0.16
   7   7 -11    7.11    0.32
  -7   7  11    6.84    0.29
   7  -7 -11    6.81    0.29
  -7  -7  11    7.41    0.33
  -7   7  10    7.16    0.29
   7   7 -10    7.10    0.31
   7  -7 -10    7.12    0.29
  -7  -7  10    7.63    0.33
  -7   7   9    6.46    0.27
   7   7  -9    5.87    0.28
  -7   7   9    6.61    0.26
  -7  -7   9    6.05    0.28
   7  -7  -9    5.87    0.25
   7   7  -8    0.10    0.08
  -7   7   8    0.09    0.07
  -7   7   8    0.00    0.05
   7  -7  -8   -0.02    0.05
  -7  -7   8    0.14    0.17
  -7   7   7    1.61    0.14
   7   7  -7    1.47    0.14
  -7   7   7    1.37    0.13
   7  -7  -7    1.50    0.13
  -7  -7   7    1.66    0.15
  -7   7   6   11.95    0.36
  -7   7   6   11.27    0.37
   7   7  -6   11.21    0.37
   7  -7  -6   11.29    0.34
  -7  -7   6   11.29    0.38
  -7   7   5    4.19    0.30
  -7   7   5    4.00    0.20
   7   7  -5    3.67    0.20
  -7  -7   5    3.69    0.20
   7  -7  -5    3.76    0.18
  -7   7   4    0.12    0.06
   7   7  -4    0.12    0.12
   7   7  -4    0.30    0.07
  -7   7   4    0.12    0.06
   7  -7  -4    0.19    0.07
  -7  -7   4    0.11    0.07
   7  -7  -4    0.20    0.06
   7   7  -3    5.91    0.35
  -7   7   3    5.62    0.24
   7   7  -3    5.67    0.27
   7  -7  -3    5.80    0.25
   7  -7  -3    5.97    0.22
  -7  -7   3    5.59    0.25
   7   7  -2    0.83    0.10
  -7   7   2    1.02    0.11
   7   7  -2    1.01    0.11
  -7  -7   2    0.84    0.11
   7  -7  -2    0.85    0.12
   7  -7  -2    0.86    0.09
  -7   7   1   30.30    0.70
   7   7  -1   30.43    0.65
   7   7  -1   31.22    0.68
  -7  -7   1   29.71    0.69
   7  -7  -1   30.08    0.70
   7  -7  -1   32.40    0.66
   7   7   0   21.65    0.49
   7   7   0   22.55    1.13
  -7   7   0   21.31    0.55
   7  -7   0   22.07    0.55
   7  -7   0   21.36    0.50
  -7  -7   0   21.18    0.55
  -7   7  -1   65.04    1.28
   7   7   1   65.90    1.26
   7  -7   1   66.85    1.22
   7  -7   1   66.11    1.27
  -7  -7  -1   64.75    1.27
  -7   7  -2    7.66    0.30
   7   7   2    7.24    0.29
   7  -7   2    7.38    0.28
   7  -7   2    7.61    0.26
  -7  -7  -2    7.77    0.29
   7   7   3    2.84    0.48
  -7   7  -3    2.62    0.18
   7  -7   3    2.70    0.17
  -7  -7  -3    2.84    0.18
  -7   7  -4    0.38    0.09
   7   7   4    0.21    0.08
  -7  -7  -4    0.26    0.08
   7  -7   4    0.32    0.08
  -7   7  -5    7.29    0.30
   7   7   5    6.81    0.30
  -7  -7  -5    7.28    0.50
   7  -7   5    7.14    0.29
   7   7   6    0.20    0.08
  -7   7  -6    0.29    0.09
  -7  -7  -6    0.28    0.09
   7  -7   6    0.12    0.07
   7   7   7    1.09    0.14
  -7   7  -7    1.04    0.14
   7  -7   7    1.04    0.13
  -7  -7  -7    1.04    0.14
  -7   7  -8    3.64    0.22
   7   7   8    3.83    0.29
  -7  -7  -8    3.63    0.23
  -7   7  -9    1.00    0.13
   7   7   9    0.91    0.39
  -7  -7  -9    0.75    0.14
   7   7  10    4.27    0.26
  -7   7 -10    4.62    0.26
  -7  -7 -10    4.06    0.26
   7   8 -13    0.34    0.11
  -7  -8  13    0.47    0.13
   7  -8 -13    0.39    0.10
   7   8 -12    3.24    0.23
  -7   8  12    3.90    0.24
  -7  -8  12    3.65    0.26
   7  -8 -12    3.55    0.23
   7   8 -11    0.10    0.09
  -7   8  11    0.28    0.09
   7  -8 -11   -0.01    0.07
  -7  -8  11    0.02    0.07
   7   8 -10    8.18    0.35
  -7   8  10    8.53    0.34
  -7  -8  10    8.35    0.36
   7  -8 -10    8.69    0.33
   7   8  -9    0.55    0.11
  -7   8   9    0.78    0.12
   7  -8  -9    0.84    0.12
  -7  -8   9    0.74    0.13
  -7   8   8   -0.02    0.06
   7   8  -8    0.04    0.06
  -7   8   8    0.05    0.07
  -7  -8   8    0.12    0.08
   7  -8  -8    0.06    0.12
  -7   8   7    1.59    0.15
   7   8  -7    2.02    0.16
  -7   8   7    1.99    0.16
  -7  -8   7    1.68    0.16
   7  -8  -7    1.83    0.15
  -7   8   6    0.47    0.10
  -7   8   6    0.67    0.16
   7   8  -6    0.56    0.11
   7  -8  -6    0.59    0.10
  -7  -8   6    0.37    0.10
  -7   8   5    5.59    0.49
   7   8  -5    6.10    0.26
  -7   8   5    6.07    0.26
   7  -8  -5    5.91    0.24
  -7  -8   5    5.61    0.27
   7   8  -4    3.04    0.18
  -7   8   4    3.11    0.19
  -7   8   4    3.19    0.19
   7  -8  -4    3.12    0.19
  -7  -8   4    3.28    0.21
   7  -8  -4    2.96    0.17
  -7   8   3    6.89    0.29
   7   8  -3    6.85    0.26
   7   8  -3    6.67    0.27
   7  -8  -3    6.92    0.26
   7  -8  -3    6.68    0.28
  -7  -8   3    6.52    0.28
  -7   8   2    0.67    0.11
   7   8  -2    0.50    0.09
   7   8  -2    0.39    0.08
   7  -8  -2    0.23    0.08
  -7  -8   2    0.31    0.08
   7  -8  -2    0.51    0.09
   7   8  -1    1.59    0.18
  -7   8   1    1.62    0.15
   7   8  -1    1.46    0.12
   7  -8  -1    1.48    0.19
   7  -8  -1    1.71    0.15
  -7  -8   1    1.60    0.14
  -7   8   0    1.46    0.15
   7   8   0    1.86    0.15
  -7  -8   0    1.78    0.15
   7  -8   0    1.81    0.21
   7   8   1    1.72    0.15
  -7   8  -1    1.75    0.16
  -7  -8  -1    1.80    0.20
   7  -8   1    1.64    0.39
  -7   8  -2    0.04    0.07
   7   8   2    0.01    0.07
   7  -8   2    0.16    0.07
  -7  -8  -2    0.14    0.07
  -7   8  -3    0.17    0.08
   7   8   3    0.15    0.08
   7  -8   3    0.01    0.07
  -7  -8  -3    0.07    0.06
  -7   8  -4    3.00    0.21
   7   8   4    3.57    0.22
   7  -8   4    3.21    0.20
  -7  -8  -4    3.13    0.21
  -7   8  -5    2.25    0.18
   7   8   5    2.30    0.38
   7  -8   5    2.21    0.17
  -7  -8  -5    2.24    0.18
   7   8   6    3.24    0.58
  -7   8  -6    3.54    0.23
   7  -8   6    3.18    0.21
  -7  -8  -6    3.34    0.22
   7   8   7    0.13    0.22
  -7   8  -7   -0.13    0.06
  -7  -8  -7   -0.04    0.07
   7   8   8    2.45    0.44
  -7   8  -8    2.76    0.20
  -7  -8  -8    2.43    0.20
  -7   8  -9    4.71    0.28
   7   8   9    4.82    0.28
  -7  -8  -9    5.20    0.29
  -7   9  11    2.57    0.20
   7   9 -11    2.37    0.21
  -7  -9  11    2.16    0.21
   7  -9 -11    2.21    0.19
   7   9 -10   23.95    0.68
  -7   9  10   23.04    0.65
  -7  -9  10   24.48    0.70
   7  -9 -10   24.12    1.49
  -7   9   9    0.38    0.10
   7   9  -9    0.51    0.12
  -7  -9   9    0.37    0.11
   7  -9  -9    0.40    0.10
  -7   9   8    4.69    0.26
   7   9  -8    5.31    0.28
   7  -9  -8    5.33    0.26
  -7  -9   8    5.19    0.28
  -7   9   7    4.09    0.23
  -7   9   7    4.83    0.26
   7   9  -7    4.14    0.24
  -7  -9   7    4.25    0.25
   7  -9  -7    4.38    0.23
   7   9  -6    4.03    0.23
  -7   9   6    4.02    0.35
  -7   9   6    4.09    0.33
  -7  -9   6    3.85    0.24
   7  -9  -6    4.18    0.22
   7   9  -5    0.93    0.13
  -7   9   5    0.90    0.35
  -7   9   5    0.81    0.20
  -7  -9   5    0.82    0.13
  -7   9   4    2.43    0.18
  -7   9   4    2.01    0.17
   7   9  -4    2.58    0.18
   7  -9  -4    1.95    0.17
  -7  -9   4    2.09    0.18
   7   9  -3   -0.05    0.06
  -7   9   3    0.02    0.06
   7   9  -3   -0.05    0.06
  -7  -9   3   -0.02    0.14
   7  -9  -3   -0.04    0.05
  -7   9   2    6.45    0.29
   7   9  -2    5.63    0.30
   7   9  -2    6.30    0.26
  -7  -9   2    5.59    0.28
   7  -9  -2    5.86    0.28
   7   9  -1    1.69    0.15
  -7   9   1    1.23    0.14
  -7  -9   1    1.37    0.15
   7  -9  -1    1.31    0.14
   7   9   0    9.37    0.34
  -7   9   0    9.00    0.36
  -7  -9   0    8.42    0.34
   7  -9   0    9.59    0.89
  -7   9  -1    0.08    0.07
   7   9   1   -0.03    0.17
  -7  -9  -1   -0.14    0.06
   7  -9   1   -0.02    0.06
   7   9   2    1.35    0.15
  -7   9  -2    1.89    0.17
   7  -9   2    1.32    0.15
  -7  -9  -2    1.55    0.47
   7   9   3    1.06    0.14
  -7   9  -3    1.16    0.14
   7  -9   3    1.26    0.15
  -7  -9  -3    0.77    0.12
  -7   9  -4   -0.05    0.07
   7   9   4    0.03    0.07
   7  -9   4   -0.03    0.06
  -7  -9  -4    0.09    0.07
  -7   9  -5    1.04    0.14
   7   9   5    1.82    0.18
  -7  -9  -5    1.53    0.16
   7  -9   5    1.53    0.16
   7   9   6    3.06    0.22
  -7   9  -6    3.32    0.23
   7  -9   6    3.08    0.21
  -7  -9  -6    3.12    0.23
   7   9   7    1.49    0.18
  -7   9  -7    1.65    0.18
  -7  -9  -7    1.65    0.18
   7  10  -9   -0.11    0.08
  -7  10   9   -0.09    0.08
  -7 -10   9   -0.16    0.08
  -7  10   8    3.23    0.23
   7  10  -8    3.13    0.24
  -7 -10   8    3.30    0.24
  -7  10   7    0.06    0.08
   7  10  -7   -0.06    0.08
  -7 -10   7   -0.01    0.08
  -7  10   6    6.81    0.62
   7  10  -6    6.89    0.33
  -7  10   6    7.44    0.60
  -7 -10   6    7.02    0.34
  -7  10   5    1.09    0.14
  -7  10   5    1.25    0.42
   7  10  -5    1.26    0.41
  -7 -10   5    1.55    0.17
[truncated: 280,619 more chars]
